# Supplementary material for: Endogenous mammalian histone H3.3 exhibits chromatin-related functions during development
Source: Epigenetics Chromatin. 2013 Apr 9;6:7. doi: 10.1186/1756-8935-6-7 (PMC3635903; doi:10.1186/1756-8935-6-7)
Supplement: Additional file 6: Table S1 — Gene expression analysis on constitutive and conditional mouse embryonic fibroblasts (MEFs) for genes that were up- or downregulated by at least 2 fold. (P <0.05). [file 1756-8935-6-7-S6.xls]

## Sheet: Sheet1
Supplemental Table S1-Gene expression analysis on Constitutive and Conditional MEFs for genes that were up or down regulated by at least 2 fold. (P < 0.05)
Genes listed were consistently regulated in both of two biological replicates. (P<0.05)
		MEFs
Constitutive KO			Conditional KO
Down		Up	Down		Up
1200009C21Rik		Acta1	1110033J19Rik		1110030H18Rik
1500015O10Rik		Ankrd1	1700018O18Rik		Igfbp2
1810009M01Rik		Apoe	2010316F05Rik		Serpina3n
AI415330		C1qb	2810417H13Rik
Abhd14b		C1qg	6330505N24Rik
Adamts2		Ccl4	Acta1
Aebp1		Cd44	Actg2
Antxr1		Cd68	Actn4
Aqp1		Cotl1	Ahcyl1
Arsa		Cxcl14	Alox5ap
Atp1b1		Fabp3	Angptl7
BC034054		Fcer1g	Apoe
BC049816		Gpnmb	Arhgdib
BC099439		Hoxb7	Ass1
Bmp4		Hoxc6	Birc5
C3		Igf2	Bmper
Cbr2		Laptm5	C1qb
Cdsn		Lpl	C1qg
Cenpb		Lyz	Cask
Clu		Lyzs	Ccl12
Csrp2		Ms4a6d	Ccl4
Cxcl1		Plac8	Ccl7
Cyp1b1		Rgs16	Cd52
D930038M13Rik		Sprr2k	Cd68
Dcn		Stmn2	Cdc20
Ddah2		Tes	Cenpa
Dhrs6		Tnfrsf22	Ch25h
Emb		Trf	Clecsf8
Fbln1			Col4a1
Fxyd6			Crabp1
G1p2			Crabp2
Gab1			Ctgf
H3f3b			Ctsc
Idh2			Ctsk
Ifit3			Cxcl14
Igfbp2			Dlk1
Igfbp4			Ednra
Il17rc			Enpp1
Il6st			Enpp5
Itgb5			Fabp3
Kctd2			Fcer1g
LOC217066			Fdps
Map1lc3b			Fxyd5
Mest			G1p2
Mrpl52			Gja1
Nid2			Gpc3
Nope			Gpnmb
Npr3			Gsto1
Ogn			H19
Pgcp			H3f3b
Pik3r1			Hist2h3b
Pitx2			Hist2h3c1
Poldip3			Hmga1
Ppbp			Hoxc6
Ppm2c			Hoxd10
Ppp1r3c			Igf2
Prelp			Igfbp3
Ptgis			Igfbp5
Ptma			Il1rl1
Ptpre			Inhba
Ptx3			Inpp5a
Rps3a			Iqgap1
Rspo2			Itga5
Scara3			Itgav
Scara5			Itgbl1
Scx			Laptm5
Sema3f			Lbh
Sema5a			Lgals3
Serpina3g			Lmna
Serpina3n			Lpl
Serpinb1a			Lrrc15
Slc12a2			Lrrc5
Smarca1			Lum
Socs3			Lyz
Spcs3			Lyzs
Srp14			Mdk
Srpx2			Mfap5
Sspn			Mmp23
St6galnac2			Mmp3
Tgfb1i4			Mrgprf
Tgfbi			Ms4a6d
Tmem4			Msn
Tmem98			Msx1
Vit			Nptx2
Wisp2			Nupr1
Zdhhc4			Olfml3
Zfp637			Palld
Zic1			Pfc
			Phlda1
			Prc1
			Prkcdbp
			Prkg2
			Ptn
			Rasa1
			Sh3kbp1
			Slamf9
			Slit2
			Snora65
			Spp1
			Sprr2k
			Stk6
			Tagln
			Tfrc
			Thbs2
			Thy1
			Tnfrsf12a
			Top2a
			Twist2
			Uchl1
			Usp18
			Vcam1
