# Supplementary material for: Endogenous mammalian histone H3.3 exhibits chromatin-related functions during development
Source: Epigenetics Chromatin. 2013 Apr 9;6:7. doi: 10.1186/1756-8935-6-7 (PMC3635903; doi:10.1186/1756-8935-6-7)
Supplement: Additional file 7: Table S2 — Gene expression analysis on constitutive and conditional mouse embryonic fibroblasts (MEFs) for genes that were up- or downregulated by at least 1.5 fold. [file 1756-8935-6-7-S7.xls]

## Sheet: Sheet1
Supplemental Table S2-Gene expression analysis on Constitutive and Conditional MEFs for genes that were up or down regulated by at least 1.5 fold.
Genes listed were consistently regulated in both of two biological replicates. (P<0.05)
		MEFs
Constitutive KO			Conditional KO
Down		Up	Down		Up
0610007C21Rik		1110032E23Rik	0610039J04Rik		0610007C21Rik
0610009B22Rik		4930402H24Rik	1110007M04Rik		1110030H18Rik
0610039N19Rik		5430435G22Rik	1110033J19Rik		1810009M01Rik
0610040B21Rik		AA467197	1110035L05Rik		2310036D22Rik
1110002B05Rik		AW046396	1700012G19Rik		2310045B01Rik
1110012M11Rik		Aadacl1	1700018O18Rik		2610031L17Rik
1110054N06Rik		Acta1	1810003N24Rik		3110050N22Rik
1200009C21Rik		Actg2	1810008K03Rik		4931406C07Rik
1200013B22Rik		Adora2b	1810014L12Rik		6330406I15Rik
1500003D12Rik		Alox5ap	2010316F05Rik		6330503C03Rik
1500003O03Rik		Ankrd1	2210021A15Rik		Adam9
1500015O10Rik		Ankrd50	2600001J17Rik		Akr1b3
1700012H17Rik		Apobec1	2610001E17Rik		Ank
1810009M01Rik		Apoe	2610039C10Rik		Aplp2
1810054O13Rik		Arhgap30	2610204L23Rik		Atp5h
2010315L10Rik		Arhgdib	2610207I05Rik		B930041F14Rik
2210412D01Rik		Arl4c	2700017M01Rik		BC034054
2310022B05Rik		BC003236	2810417H13Rik		BC036718
2310061A22Rik		BC037034	4832406C22		BC038286
2310065K24Rik		C1qa	4931406P16Rik		BC049816
2410018G20Rik		C1qb	6330403K07Rik		BC064033
2410018G23Rik		C1qg	6330505N24Rik		Bcas2
2810002N01Rik		C1qtnf3	2015-09-10		C3
2810022L02Rik		Casp1	A230050P20Rik		Ccl5
2810037C14Rik		Ccdc68	AA467197		Cd80
2810410M20Rik		Ccl3	AI480556		Cdsn
2900010M23Rik		Ccl4	AW046396		Cenpb
4921506I22Rik		Ccl9	Acot7		Cish
4933427L07Rik		Cd151	Acta1		Col4a5
6330503C03Rik		Cd44	Acta2		Coq2
6530401D17Rik		Cd52	Actg2		Cxcl1
AA175286		Cd68	Actn4		Cxcl12
AI316807		Cd84	Ahcyl1		Cyp1b1
AI415330		Clecsf8	Alox5ap		D0H4S114
AI481100		Cmpk	Angptl2		D11Bwg0434e
Abhd14b		Col4a1	Angptl7		D9Ertd392e
Acadsb		Col4a2	Anln		Dazap2
Acd		Coro1a	Anxa5		Dcxr
Adam9		Cotl1	Anxa6		Ddah2
Adamts2		Creld1	Ap2a2		Dnajb10
Aebp1		Crip2	Apoe		Eng
Akr1b3		Ctgf	Arhgdib		Ephx1
Aldh6a1		Ctsc	Arhgdig		Ercc5
Ank		Cxcl14	Arrb2		F8a
Anp32a		Cxcl16	Ase1		Fos
Antxr1		D7Ertd156e	Ass1		Gab1
Aplp2		Des	Atp1a1		Gdf15
Aqp1		Dlst	Avpr1a		Gstm1
Arrdc3		Dpysl3	B230104P22Rik		Hsbp1
Arsa		Dusp6	BC033596		Igfbp2
Atp1b1		E030006K04Rik	BC042901		Il17rc
Atp5a1		E2f6	Bcat1		Il6st
Atp5h		Emcn	Bcl9l		Itga11
B130017I01Rik		Enpp5	Birc5		Itgb5
B930041F14Rik		Etv4	Blvrb		Kctd2
BC006662		Evi2a	Bmper		Klf3
BC011468		F2r	Bola2		LOC386463
BC034054		Fabp3	Bst2		Llglh2
BC038286		Fbln2	Bteb1		Ly6c
BC049816		Fcer1g	C1qa		Lynx1
BC064033		Fez1	C1qb		Lztr1
BC099439		Fxyd5	C1qg		Map1lc3b
Bace1		Galntl4	C1qtnf2		Mest
Bglap2		Golph4	C1qtnf3		Mmp2
Bmp4		Gpnmb	C430003P19Rik		Naglu
Bmpr1a		Gpx3	C79267		Nbl1
C3		Gsto1	Capn6		Nid2
C730025P13Rik		Hemp1	Cask		Nope
Cap1		Hist1h3e	Casp1		Npc2
Casp4		Hist1h4h	Ccdc68		Npr3
Cbr2		Hk2	Ccl12		Olfml2b
Ccng2		Hoxa5	Ccl4		Pde1a
Cdc16		Hoxb5	Ccl7		Pdk4
Cdc42ep1		Hoxb7	Ccnb1		Pgcp
Cdc42ep2		Hoxc10	Ccnd2		Pim3
Cdh13		Hoxc6	Ccrn4l		Pitx2
Cdsn		Hoxc9	Cd44		Pltp
Cenpb		Hpgd	Cd52		Prelp
Chodl		Htatip2	Cd68		Ptgis
Chrd		Icmt	Cd9		Ptx3
Cish		Igf2	Cd97		Rab11fip5
Clu		Igsf4a	Cdc20		Rgs17
Cnih		Inpp5a	Cdc2a		Rnf166
Cnnm2		Irak2	Cdca2		Rpl35a
Col1a2		Itga5	Cdca3		Rpo1-1
Col3a1		Itgav	Cdca8		Rps3a
Col6a1		Itgb1	Cdkn2b		Scarf2
Col6a2		Laptm5	Cdr2		Sdc2
Coq2		Lgals3	Cenpa		Selk
Csrp2		Lgmn	Ch25h		Sema5a
Cst3		Lmo2	Clecsf8		Serpina3n
Ctnnb1		Lpl	Clptm1		Serpinb1a
Cx3cl1		Lpxn	Cmpk		Skp1a
Cxcl1		Lrrc5	Col12a1		Slc25a17
Cxcl12		Ly86	Col4a1		Socs3
Cxcl15		Lyz	Col4a2		Srp14
Cyb5		Lyzs	Copeb		Steap
Cyb5r3		Mapk6	Coro1a		Steap2
Cyp1b1		Mcam	Cox18		Tcte1l
Cyp7b1		Mpp1	Crabp1		Thap4
D0H4S114		Mrc1	Crabp2		Tinagl
D10Ertd214e		Mrg1	Crip2		Tmem98
D14Ertd449e		Ms4a6d	Csrp1		Zdhhc4
D15Mgi27		Ms4a7	Ctgf
D19Ertd721e		Msn	Ctsc
D6Wsu176e		Msr2	Ctsk
D930038M13Rik		Nadk	Cx3cr1
D9Ertd392e		Nes	Cxcl14
Dag1		Ngfb	Cyp51
Dbp		Nnmt	D10Ucla1
Dcamkl1		Nppb	D330024H06Rik
Dcn		Nupr1	D4Bwg0951e
Ddah2		P2ry6	D7Ertd156e
Dhrs6		Pcsk9	Dbf4
Dhrs7		Pdlim1	Des
Dkk3		Pfc	Dlk1
Dnajb9		Phlda1	Dok1
Drbp1		Plac8	Dpysl3
Dtnbp1		Plaur	Dtr
Dync2li1		Pmaip1	Dusp6
Efnb1		Pon2	E030006K04Rik
Egfl9		Prss19	E2f6
Egr1		Ptpns1	Ece1
Emb		Pvr	Ednra
Eng		Rai14	Ednrb
Ephx1		Rasl11b	Eif2s3y
Eppb9		Rgs16	Eif4g1
Ets2		Rin1	Eif5a
F8a		Sh3kbp1	Elovl5
Fads2		Slc15a3	Emp1
Fbln1		Slc40a1	Enpp1
Fbxo2		Sprr2k	Enpp5
Fcgrt		Ssfa2	Eprs
Fos		Stk4	Etv4
Foxd1		Stmn2	Evi2a
Fxyd6		Stxbp2	F2rl1
Fzd2		Tes	Fabp3
G1p2		Tfrc	Fbln2
Gab1		Tgfb1	Fbn1
Glb1		Tgoln1	Fcer1g
Glrx		Thbs2	Fdps
Gm1673		Thy1	Fen1
Gm347		Tnfrsf12a	Fhl1
Gmds		Tnfrsf22	Fkbp10
Grcc2f		Trem2	Fkbp11
Gstm1		Trf	Flna
Gstt1		Tuft1	Flrt3
H3f3b		Twist2	Flt1
Hadh2		Tyrobp	Frmd6
Hist1h2af		Uchl1	Furin
Hist2h3b		Vav1	Fxc1
Hmgn2		Xlr4a	Fxyd5
Hmgn3		Zdhhc14	G1p2
Hoxd8			G630055P03Rik
Hp			Galntl4
Hsp105			Gja1
Hspa5bp1			Gjb2
Idh2			Gjb3
Ifi47			Gnb1
Ifit3			Gng10
Igfbp2			Gpc1
Igfbp4			Gpc3
Il17rc			Gpnmb
Il6st			Gsto1
Inmt			Gtf3c2
Itga11			H19
Itgb5			H2afx
Itih2			H2afz
Kcnmb4			H3f3b
Kctd2			Hdac1
Kdt1			Hist1h2ad
Klf3			Hist2h3b
Klhl7			Hist2h3c1
Kpnb1			Hmga1
LOC195357			Hmgb2
LOC217066			Hnrph1
LOC228730			Hoxb7
LOC381629			Hoxc6
LOC381633			Hoxc9
LOC667250			Hoxd10
Lman1			Hoxd12
Lmnb1			Hoxd13
Lrig3			Hsd17b7
Lrp4			Hspb6
Lsp1			Htatip2
Lypla3			Igf2
Maf1			Igf2r
Map1lc3b			Igfbp3
Mcc			Igfbp5
Mest			Igfbp6
Mfap2			Il1rl1
Mfap4			Ilk
Mmp3			Immt
Mrpl52			Incenp
Naglu			Inhba
Nbl1			Inpp5a
Ndrg1			Iqgap1
Nenf			Itga5
Nicn1			Itga7
Nid2			Itgav
Nope			Itgbl1
Npc2			Kif22
Npr3			Kif23
Nrn1			Kif2c
Nt5c			Klf2
Ogn			Kntc1
Osgep			Kras2
Osmr			LOC114601
Pabpc1			Laptm5
Paip2			Lbh
Pde1a			Lcp1
Pdgfrl			Ldh1
Peci			Lgals3
Pes1			Lgals3bp
Pfdn5			Lgmn
Pgcp			Lmna
Pgrmc1			Lmo2
Pik3r1			Lpl
Pim3			Lrig1
Pitx2			Lrrc15
Pltp			Lrrc5
Pmp22			Lrrc59
Podn			Lss
Poldip3			Lum
Polr2g			Lxn
Ppbp			Lyz
Ppm2c			Lyzs
Ppp1r3c			Mad2l1
Prelp			Man1a2
Pros1			Mapk14
Psme1			Mcm5
Ptgis			Mcm7
Ptma			Mdk
Ptpre			Metap1
Ptprs			Mfap4
Pts			Mfap5
Ptx3			Mid1ip1
Pygb			Mina
Rab11b			Mmp23
Rab11fip3			Mmp3
Ramp2			Mpp1
Rasl11a			Mrc1
Rasl12			Mrgprf
Rbbp9			Ms4a6d
Rcn3			Ms4a7
Rgma			Msn
Rin2			Msr2
Rnf144			Msx1
Rpl10			Mtap6
Rpl12			Myadm
Rpl22			Nfib
Rpl35a			Nnmt
Rpl5			Nol5
Rpl7a			Nptx2
Rpo1-1			Nrp
Rps3a			Nup85
Rspo2			Nupr1
Rspo3			Olfml3
Sap30l			P2ry6
Scara3			Pabpn1
Scara5			Palld
Scx			Parp14
Sdc2			Pbk
Sdc4			Pcsk9
Selk			Pcyt2
Sema3f			Pdlim1
Sema5a			Pdlim5
Serf1			Pfc
Serpina3g			Phca
Serpina3n			Phlda1
Serpinb1a			Pias4
Skp1a			Pkm2
Slc12a2			Plac8
Slc29a1			Plk1
Slc35b1			Ppa1
Smarca1			Ppap2c
Smarca2			Prc1
Snx21			Prkcdbp
Socs2			Prkg2
Socs3			Prkr
Spcs3			Prrx1
Srp14			Psat1
Srpx2			Psme3
Sspn			Ptn
St13			Raet1b
St6galnac2			Rai14
Steap			Rasa1
Supt3h			Rbmx
Supt4h			Rbpms2
Tapbp			Rgs16
Tcea3			Rock2
Tesk1			Ror2
Tex264			Rrm1
Tgfb1i4			Ruvbl2
Tgfbi			Sc4mol
Thap11			Scd2
Thap4			Sfrs2
Tle6			Sfrs7
Tmem4			Sh3bgrl3
Tmem98			Sh3kbp1
Tnfaip8			Slamf9
Tnrc6c			Slc15a3
Trib2			Slc25a10
Txndc13			Slc6a6
Uap1l1			Slc8a1
Uqcrb			Slco2a1
Usp18			Slit2
Vapa			Snora65
Vit			Snrpa1
Vps28			Spp1
Wbscr18			Sprr2k
Wisp2			Srm
Wnt5b			Stip1
Zdhhc4			Stk6
Zfp282			Stmn2
Zfp637			Styx
Zic1			Tagln
Znhit2			Tcirg1
			Tes
			Tfrc
			Thbs2
			Thsd6
			Thy1
			Tk1
			Tmem119
			Tmem126a
			Tnc
			Tnfrsf12a
			Tnfrsf22
			Tnn
			Tnrc6
			Top2a
			Tpd52
			Tpm3
			Tra2a
			Trem2
			Trib3
			Twist2
			Tyms-ps
			Tyrobp
			Uap1
			Ube2m
			Uble1b
			Uchl1
			Unc5b
			Usp18
			Vcam1
			Wisp1
			Wsb1
			Xlr4a
			Zcchc7
			Zfand6
			Zfp131
