# Supplementary material for: Endogenous mammalian histone H3.3 exhibits chromatin-related functions during development
Source: Epigenetics Chromatin. 2013 Apr 9;6:7. doi: 10.1186/1756-8935-6-7 (PMC3635903; doi:10.1186/1756-8935-6-7)
Supplement: Additional file 8: Table S3 — Ontological expression analysis on constitutive mouse embryonic fibroblasts (MEFs) for genes upregulated. [file 1756-8935-6-7-S8.xls]

## Sheet: Sheet1
Annotation Cluster 1	Enrichment Score: 4.241315373610982
Category	Term	Count	%	PValue
GOTERM_BP_FAT	GO:0016044~membrane organization	19	2.01058	2.57387e-06
GOTERM_BP_FAT	GO:0010324~membrane invagination	15	1.5873	9.05979e-06
GOTERM_BP_FAT	GO:0006897~endocytosis	15	1.5873	9.05979e-06
SP_PIR_KEYWORDS	Endocytosis	8	0.846561	0.00129068
GOTERM_BP_FAT	GO:0016192~vesicle-mediated transport	19	2.01058	0.00227919
Annotation Cluster 2	Enrichment Score: 4.120734841113474
Category	Term	Count	%	PValue
KEGG_PATHWAY	mmu04810:Regulation of actin cytoskeleton	18	1.90476	1.3223e-05
KEGG_PATHWAY	mmu04510:Focal adhesion	16	1.69312	6.52593e-05
KEGG_PATHWAY	mmu04670:Leukocyte transendothelial migration	11	1.16402	0.000503296
Annotation Cluster 3	Enrichment Score: 4.075085582682849
Category	Term	Count	%	PValue
GOTERM_BP_FAT	GO:0009611~response to wounding	24	2.53968	9.60798e-08
GOTERM_BP_FAT	GO:0006954~inflammatory response	18	1.90476	8.04836e-07
GOTERM_BP_FAT	GO:0006952~defense response	21	2.22222	0.000215604
SP_PIR_KEYWORDS	inflammatory response	8	0.846561	0.000450408
GOTERM_BP_FAT	GO:0006955~immune response	20	2.1164	0.00104951
SP_PIR_KEYWORDS	immune response	8	0.846561	0.0449674
Annotation Cluster 4	Enrichment Score: 3.475282473021411
Category	Term	Count	%	PValue
SP_PIR_KEYWORDS	disulfide bond	72	7.61905	1.62854e-05
SP_PIR_KEYWORDS	signal	81	8.57143	4.36368e-05
SP_PIR_KEYWORDS	glycoprotein	91	9.62963	0.000200437
UP_SEQ_FEATURE	disulfide bond	70	7.40741	0.000463457
UP_SEQ_FEATURE	signal peptide	81	8.57143	0.0013313
UP_SEQ_FEATURE	glycosylation site:N-linked (GlcNAc...)	85	8.99471	0.0160099
Annotation Cluster 5	Enrichment Score: 2.865047254292127
Category	Term	Count	%	PValue
KEGG_PATHWAY	mmu04510:Focal adhesion	16	1.69312	6.52593e-05
KEGG_PATHWAY	mmu04512:ECM-receptor interaction	9	0.952381	0.000751605
KEGG_PATHWAY	mmu05222:Small cell lung cancer	6	0.634921	0.0517877
Annotation Cluster 6	Enrichment Score: 2.8060131714224594
Category	Term	Count	%	PValue
GOTERM_CC_FAT	GO:0016023~cytoplasmic membrane-bounded vesicle	19	2.01058	0.00105649
GOTERM_CC_FAT	GO:0031988~membrane-bounded vesicle	19	2.01058	0.00124695
GOTERM_CC_FAT	GO:0031410~cytoplasmic vesicle	21	2.22222	0.00188458
GOTERM_CC_FAT	GO:0031982~vesicle	21	2.22222	0.00240447
Annotation Cluster 7	Enrichment Score: 2.786015956074987
Category	Term	Count	%	PValue
SP_PIR_KEYWORDS	signal	81	8.57143	4.36368e-05
GOTERM_CC_FAT	GO:0044421~extracellular region part	30	3.1746	0.000414746
UP_SEQ_FEATURE	signal peptide	81	8.57143	0.0013313
GOTERM_CC_FAT	GO:0005576~extracellular region	48	5.07937	0.00459452
GOTERM_CC_FAT	GO:0005615~extracellular space	19	2.01058	0.00969731
SP_PIR_KEYWORDS	Secreted	37	3.91534	0.0179102
Annotation Cluster 8	Enrichment Score: 2.729952433412781
Category	Term	Count	%	PValue
GOTERM_BP_FAT	GO:0048514~blood vessel morphogenesis	13	1.37566	0.000282401
GOTERM_BP_FAT	GO:0001568~blood vessel development	13	1.37566	0.00177235
GOTERM_BP_FAT	GO:0001944~vasculature development	13	1.37566	0.00217677
GOTERM_BP_FAT	GO:0001525~angiogenesis	8	0.846561	0.0110398
Annotation Cluster 9	Enrichment Score: 2.63504363665328
Category	Term	Count	%	PValue
GOTERM_CC_FAT	GO:0005764~lysosome	12	1.26984	0.000645067
GOTERM_CC_FAT	GO:0000323~lytic vacuole	12	1.26984	0.000676295
SP_PIR_KEYWORDS	lysosome	10	1.0582	0.00104869
GOTERM_CC_FAT	GO:0005773~vacuole	12	1.26984	0.00195129
KEGG_PATHWAY	mmu04142:Lysosome	9	0.952381	0.00729295
GOTERM_CC_FAT	GO:0005768~endosome	11	1.16402	0.0237751
Annotation Cluster 10	Enrichment Score: 2.6007588514268156
Category	Term	Count	%	PValue
INTERPRO	IPR001781:Zinc finger, LIM-type	7	0.740741	0.00178434
SP_PIR_KEYWORDS	LIM domain	7	0.740741	0.00181618
UP_SEQ_FEATURE	domain:LIM zinc-binding 2	6	0.634921	0.00292351
UP_SEQ_FEATURE	domain:LIM zinc-binding 1	6	0.634921	0.00292351
SMART	SM00132:LIM	7	0.740741	0.00357898
Annotation Cluster 11	Enrichment Score: 2.5026599117818855
Category	Term	Count	%	PValue
GOTERM_BP_FAT	GO:0016477~cell migration	13	1.37566	0.00154258
GOTERM_BP_FAT	GO:0051130~positive regulation of cellular component organization	9	0.952381	0.00177156
GOTERM_BP_FAT	GO:0006928~cell motion	16	1.69312	0.00308985
GOTERM_BP_FAT	GO:0051674~localization of cell	13	1.37566	0.0060267
GOTERM_BP_FAT	GO:0048870~cell motility	13	1.37566	0.0060267
Annotation Cluster 12	Enrichment Score: 2.286126809167665
Category	Term	Count	%	PValue
GOTERM_BP_FAT	GO:0002274~myeloid leukocyte activation	6	0.634921	0.000403615
GOTERM_BP_FAT	GO:0002263~cell activation during immune response	4	0.42328	0.0185279
GOTERM_BP_FAT	GO:0002366~leukocyte activation during immune response	4	0.42328	0.0185279
Annotation Cluster 13	Enrichment Score: 2.0815173118018566
Category	Term	Count	%	PValue
GOTERM_BP_FAT	GO:0042060~wound healing	9	0.952381	0.00102195
GOTERM_BP_FAT	GO:0042246~tissue regeneration	4	0.42328	0.00116975
GOTERM_BP_FAT	GO:0043403~skeletal muscle regeneration	3	0.31746	0.00474144
GOTERM_BP_FAT	GO:0031099~regeneration	4	0.42328	0.00812144
GOTERM_BP_FAT	GO:0040007~growth	8	0.846561	0.0638734
GOTERM_BP_FAT	GO:0048589~developmental growth	5	0.529101	0.110284
Annotation Cluster 14	Enrichment Score: 1.9878268501013145
Category	Term	Count	%	PValue
GOTERM_CC_FAT	GO:0044421~extracellular region part	30	3.1746	0.000414746
GOTERM_CC_FAT	GO:0031012~extracellular matrix	15	1.5873	0.00258503
GOTERM_CC_FAT	GO:0005578~proteinaceous extracellular matrix	14	1.48148	0.0048735
SP_PIR_KEYWORDS	duplication	8	0.846561	0.00542542
GOTERM_CC_FAT	GO:0005604~basement membrane	5	0.529101	0.0515772
SP_PIR_KEYWORDS	extracellular matrix	8	0.846561	0.0826675
GOTERM_CC_FAT	GO:0044420~extracellular matrix part	5	0.529101	0.100669
Annotation Cluster 15	Enrichment Score: 1.9721588560821723
Category	Term	Count	%	PValue
GOTERM_BP_FAT	GO:0007155~cell adhesion	21	2.22222	0.00337783
GOTERM_BP_FAT	GO:0022610~biological adhesion	21	2.22222	0.00344881
SP_PIR_KEYWORDS	cell adhesion	15	1.5873	0.00784318
GOTERM_BP_FAT	GO:0016337~cell-cell adhesion	8	0.846561	0.141438
Annotation Cluster 16	Enrichment Score: 1.9175513123472105
Category	Term	Count	%	PValue
UP_SEQ_FEATURE	region of interest:Heparin-binding	4	0.42328	0.00493473
GOTERM_MF_FAT	GO:0005539~glycosaminoglycan binding	8	0.846561	0.00503344
GOTERM_MF_FAT	GO:0030247~polysaccharide binding	8	0.846561	0.00933142
GOTERM_MF_FAT	GO:0001871~pattern binding	8	0.846561	0.00933142
GOTERM_MF_FAT	GO:0030246~carbohydrate binding	13	1.37566	0.0143121
GOTERM_MF_FAT	GO:0008201~heparin binding	6	0.634921	0.0182532
SP_PIR_KEYWORDS	heparin-binding	4	0.42328	0.0668462
Annotation Cluster 17	Enrichment Score: 1.9104438631305543
Category	Term	Count	%	PValue
KEGG_PATHWAY	mmu04062:Chemokine signaling pathway	14	1.48148	0.000366735
GOTERM_BP_FAT	GO:0002274~myeloid leukocyte activation	6	0.634921	0.000403615
GOTERM_BP_FAT	GO:0006935~chemotaxis	9	0.952381	0.000855549
GOTERM_BP_FAT	GO:0042330~taxis	9	0.952381	0.000855549
GOTERM_BP_FAT	GO:0007610~behavior	17	1.79894	0.00316558
GOTERM_BP_FAT	GO:0007626~locomotory behavior	12	1.26984	0.0045093
GOTERM_MF_FAT	GO:0008009~chemokine activity	5	0.529101	0.00501643
GOTERM_MF_FAT	GO:0042379~chemokine receptor binding	5	0.529101	0.00551054
GOTERM_BP_FAT	GO:0060326~cell chemotaxis	4	0.42328	0.0127156
GOTERM_BP_FAT	GO:0030595~leukocyte chemotaxis	4	0.42328	0.0127156
SP_PIR_KEYWORDS	chemotaxis	5	0.529101	0.0238214
INTERPRO	IPR001811:Small chemokine, interleukin-8-like	4	0.42328	0.0259805
SMART	SM00199:SCY	4	0.42328	0.0373836
GOTERM_BP_FAT	GO:0050900~leukocyte migration	4	0.42328	0.0434152
INTERPRO	IPR000827:Small chemokine, C-C group, conserved site	3	0.31746	0.0506768
PIR_SUPERFAMILY	PIRSF001950:small inducible chemokine, C/CC types	3	0.31746	0.0696063
KEGG_PATHWAY	mmu04060:Cytokine-cytokine receptor interaction	10	1.0582	0.128079
SP_PIR_KEYWORDS	cytokine	5	0.529101	0.379724
GOTERM_MF_FAT	GO:0005125~cytokine activity	5	0.529101	0.422267
Annotation Cluster 18	Enrichment Score: 1.8881716559523465
Category	Term	Count	%	PValue
GOTERM_BP_FAT	GO:0030036~actin cytoskeleton organization	12	1.26984	0.000222743
GOTERM_BP_FAT	GO:0030029~actin filament-based process	12	1.26984	0.000388491
GOTERM_BP_FAT	GO:0007010~cytoskeleton organization	16	1.69312	0.000963296
GOTERM_CC_FAT	GO:0015629~actin cytoskeleton	10	1.0582	0.017494
GOTERM_BP_FAT	GO:0007015~actin filament organization	5	0.529101	0.01896
GOTERM_BP_FAT	GO:0032956~regulation of actin cytoskeleton organization	5	0.529101	0.0238011
GOTERM_BP_FAT	GO:0032970~regulation of actin filament-based process	5	0.529101	0.0251178
SP_PIR_KEYWORDS	actin-binding	9	0.952381	0.0476773
GOTERM_CC_FAT	GO:0005938~cell cortex	6	0.634921	0.0952159
GOTERM_MF_FAT	GO:0008092~cytoskeletal protein binding	12	1.26984	0.141112
GOTERM_MF_FAT	GO:0003779~actin binding	9	0.952381	0.160426
Annotation Cluster 19	Enrichment Score: 1.7635675134925497
Category	Term	Count	%	PValue
GOTERM_BP_FAT	GO:0019884~antigen processing and presentation of exogenous antigen	6	0.634921	0.000135594
GOTERM_BP_FAT	GO:0002274~myeloid leukocyte activation	6	0.634921	0.000403615
GOTERM_BP_FAT	GO:0048002~antigen processing and presentation of peptide antigen	6	0.634921	0.000403615
GOTERM_BP_FAT	GO:0002478~antigen processing and presentation of exogenous peptide antigen	5	0.529101	0.000729757
GOTERM_BP_FAT	GO:0002684~positive regulation of immune system process	12	1.26984	0.00142725
GOTERM_BP_FAT	GO:0051130~positive regulation of cellular component organization	9	0.952381	0.00177156
GOTERM_BP_FAT	GO:0048584~positive regulation of response to stimulus	11	1.16402	0.00221327
GOTERM_BP_FAT	GO:0019886~antigen processing and presentation of exogenous peptide antigen via MHC class II	4	0.42328	0.00282109
GOTERM_BP_FAT	GO:0002495~antigen processing and presentation of peptide antigen via MHC class II	4	0.42328	0.00282109
GOTERM_BP_FAT	GO:0002504~antigen processing and presentation of peptide or polysaccharide antigen via MHC class II	4	0.42328	0.00468844
GOTERM_BP_FAT	GO:0019882~antigen processing and presentation	7	0.740741	0.00512803
GOTERM_BP_FAT	GO:0002443~leukocyte mediated immunity	7	0.740741	0.00572661
GOTERM_BP_FAT	GO:0002252~immune effector process	8	0.846561	0.00833375
GOTERM_BP_FAT	GO:0050764~regulation of phagocytosis	4	0.42328	0.010269
GOTERM_BP_FAT	GO:0006909~phagocytosis	5	0.529101	0.0120683
GOTERM_BP_FAT	GO:0050778~positive regulation of immune response	8	0.846561	0.0123757
GOTERM_BP_FAT	GO:0002449~lymphocyte mediated immunity	6	0.634921	0.0125662
GOTERM_BP_FAT	GO:0030100~regulation of endocytosis	5	0.529101	0.0147827
GOTERM_BP_FAT	GO:0060627~regulation of vesicle-mediated transport	6	0.634921	0.017837
GOTERM_BP_FAT	GO:0002250~adaptive immune response	6	0.634921	0.0186926
GOTERM_BP_FAT	GO:0002460~adaptive immune response based on somatic recombination of immune receptors built from immunoglobulin superfamily domains	6	0.634921	0.0186926
GOTERM_BP_FAT	GO:0045807~positive regulation of endocytosis	4	0.42328	0.0237034
GOTERM_BP_FAT	GO:0016064~immunoglobulin mediated immune response	5	0.529101	0.0278807
GOTERM_BP_FAT	GO:0019724~B cell mediated immunity	5	0.529101	0.0308179
GOTERM_BP_FAT	GO:0002526~acute inflammatory response	5	0.529101	0.0606732
GOTERM_BP_FAT	GO:0050766~positive regulation of phagocytosis	3	0.31746	0.0652976
GOTERM_BP_FAT	GO:0002253~activation of immune response	5	0.529101	0.0722974
GOTERM_BP_FAT	GO:0002819~regulation of adaptive immune response	4	0.42328	0.0823168
GOTERM_BP_FAT	GO:0002822~regulation of adaptive immune response based on somatic recombination of immune receptors built from immunoglobulin superfamily domains	4	0.42328	0.0823168
GOTERM_BP_FAT	GO:0002712~regulation of B cell mediated immunity	3	0.31746	0.103442
GOTERM_BP_FAT	GO:0002889~regulation of immunoglobulin mediated immune response	3	0.31746	0.103442
GOTERM_BP_FAT	GO:0002821~positive regulation of adaptive immune response	3	0.31746	0.127359
GOTERM_BP_FAT	GO:0002824~positive regulation of adaptive immune response based on somatic recombination of immune receptors built from immunoglobulin superfamily domains	3	0.31746	0.127359
GOTERM_BP_FAT	GO:0002703~regulation of leukocyte mediated immunity	4	0.42328	0.135795
GOTERM_BP_FAT	GO:0002697~regulation of immune effector process	4	0.42328	0.216923
GOTERM_BP_FAT	GO:0002757~immune response-activating signal transduction	3	0.31746	0.21825
GOTERM_BP_FAT	GO:0002764~immune response-regulating signal transduction	3	0.31746	0.245281
GOTERM_BP_FAT	GO:0042742~defense response to bacterium	4	0.42328	0.315383
GOTERM_BP_FAT	GO:0002706~regulation of lymphocyte mediated immunity	3	0.31746	0.333193
Annotation Cluster 20	Enrichment Score: 1.6561750604926861
Category	Term	Count	%	PValue
GOTERM_BP_FAT	GO:0007229~integrin-mediated signaling pathway	8	0.846561	0.000464138
KEGG_PATHWAY	mmu05412:Arrhythmogenic right ventricular cardiomyopathy (ARVC)	8	0.846561	0.00194673
GOTERM_CC_FAT	GO:0043235~receptor complex	7	0.740741	0.00517847
PIR_SUPERFAMILY	PIRSF005666:integrin alpha, VLA protein type	3	0.31746	0.0110617
KEGG_PATHWAY	mmu05410:Hypertrophic cardiomyopathy (HCM)	7	0.740741	0.0147148
GOTERM_CC_FAT	GO:0008305~integrin complex	4	0.42328	0.0160596
KEGG_PATHWAY	mmu05414:Dilated cardiomyopathy	7	0.740741	0.0221345
SP_PIR_KEYWORDS	integrin	5	0.529101	0.0225887
INTERPRO	IPR013513:Integrin alpha chain, C-terminal, cytoplasmic region	3	0.31746	0.0237679
UP_SEQ_FEATURE	short sequence motif:GFFKR motif	3	0.31746	0.0260528
INTERPRO	IPR013649:Integrin alpha-2	3	0.31746	0.0381912
INTERPRO	IPR000413:Integrin alpha chain	3	0.31746	0.0381912
INTERPRO	IPR018184:Integrin alpha chain, C-terminal cytoplasmic region, conserved site	3	0.31746	0.0381912
INTERPRO	IPR013519:Integrin alpha beta-propellor	3	0.31746	0.0422052
UP_SEQ_FEATURE	repeat:FG-GAP 5	3	0.31746	0.0431507
UP_SEQ_FEATURE	repeat:FG-GAP 4	3	0.31746	0.0431507
UP_SEQ_FEATURE	repeat:FG-GAP 3	3	0.31746	0.0431507
UP_SEQ_FEATURE	repeat:FG-GAP 2	3	0.31746	0.0431507
UP_SEQ_FEATURE	repeat:FG-GAP 7	3	0.31746	0.0431507
UP_SEQ_FEATURE	repeat:FG-GAP 6	3	0.31746	0.0431507
UP_SEQ_FEATURE	repeat:FG-GAP 1	3	0.31746	0.0431507
SMART	SM00191:Int_alpha	3	0.31746	0.0546475
INTERPRO	IPR013517:FG-GAP	3	0.31746	0.0596981
Annotation Cluster 21	Enrichment Score: 1.6336739141458085
Category	Term	Count	%	PValue
GOTERM_CC_FAT	GO:0042627~chylomicron	3	0.31746	0.00951813
SP_PIR_KEYWORDS	chylomicron	3	0.31746	0.0127164
GOTERM_CC_FAT	GO:0034361~very-low-density lipoprotein particle	3	0.31746	0.0149151
GOTERM_CC_FAT	GO:0034385~triglyceride-rich lipoprotein particle	3	0.31746	0.0149151
SP_PIR_KEYWORDS	vldl	3	0.31746	0.0153627
GOTERM_CC_FAT	GO:0034358~plasma lipoprotein particle	3	0.31746	0.0941509
GOTERM_CC_FAT	GO:0032994~protein-lipid complex	3	0.31746	0.0941509
Annotation Cluster 22	Enrichment Score: 1.5705478812102194
Category	Term	Count	%	PValue
GOTERM_BP_FAT	GO:0016265~death	18	1.90476	0.0145342
SP_PIR_KEYWORDS	Apoptosis	13	1.37566	0.0169159
GOTERM_BP_FAT	GO:0008219~cell death	17	1.79894	0.0237576
GOTERM_BP_FAT	GO:0006915~apoptosis	15	1.5873	0.046245
GOTERM_BP_FAT	GO:0012501~programmed cell death	15	1.5873	0.0519645
Annotation Cluster 23	Enrichment Score: 1.5611398476729716
Category	Term	Count	%	PValue
GOTERM_BP_FAT	GO:0042981~regulation of apoptosis	21	2.22222	0.00283373
GOTERM_BP_FAT	GO:0043067~regulation of programmed cell death	21	2.22222	0.00327507
GOTERM_BP_FAT	GO:0010941~regulation of cell death	21	2.22222	0.00349829
GOTERM_BP_FAT	GO:0012502~induction of programmed cell death	7	0.740741	0.0857009
GOTERM_BP_FAT	GO:0006917~induction of apoptosis	7	0.740741	0.0857009
GOTERM_BP_FAT	GO:0043068~positive regulation of programmed cell death	9	0.952381	0.0883605
GOTERM_BP_FAT	GO:0010942~positive regulation of cell death	9	0.952381	0.0911797
GOTERM_BP_FAT	GO:0043065~positive regulation of apoptosis	8	0.846561	0.168779
Annotation Cluster 24	Enrichment Score: 1.4756881779837001
Category	Term	Count	%	PValue
GOTERM_CC_FAT	GO:0016323~basolateral plasma membrane	8	0.846561	0.0189965
GOTERM_CC_FAT	GO:0016324~apical plasma membrane	6	0.634921	0.0417793
GOTERM_CC_FAT	GO:0045177~apical part of cell	7	0.740741	0.0471305
Annotation Cluster 25	Enrichment Score: 1.4628469366338344
Category	Term	Count	%	PValue
SP_PIR_KEYWORDS	lipid synthesis	7	0.740741	0.00818193
GOTERM_BP_FAT	GO:0016125~sterol metabolic process	6	0.634921	0.0132445
GOTERM_BP_FAT	GO:0008202~steroid metabolic process	8	0.846561	0.0283367
SP_PIR_KEYWORDS	Steroid biosynthesis	4	0.42328	0.0332454
GOTERM_BP_FAT	GO:0008203~cholesterol metabolic process	5	0.529101	0.0389314
GOTERM_BP_FAT	GO:0016126~sterol biosynthetic process	3	0.31746	0.103442
GOTERM_BP_FAT	GO:0006694~steroid biosynthetic process	4	0.42328	0.139991
Annotation Cluster 26	Enrichment Score: 1.4547889767974451
Category	Term	Count	%	PValue
SP_PIR_KEYWORDS	phosphatidylinositol linkage	3	0.31746	0.0212877
SP_PIR_KEYWORDS	gpi-anchor	7	0.740741	0.0227228
UP_SEQ_FEATURE	propeptide:Removed in mature form	10	1.0582	0.0301125
GOTERM_CC_FAT	GO:0031225~anchored to membrane	8	0.846561	0.104113
Annotation Cluster 27	Enrichment Score: 1.4505412113717178
Category	Term	Count	%	PValue
GOTERM_BP_FAT	GO:0032103~positive regulation of response to external stimulus	5	0.529101	0.00539629
GOTERM_BP_FAT	GO:0050729~positive regulation of inflammatory response	4	0.42328	0.00915833
GOTERM_BP_FAT	GO:0032101~regulation of response to external stimulus	7	0.740741	0.0114277
GOTERM_BP_FAT	GO:0060627~regulation of vesicle-mediated transport	6	0.634921	0.017837
GOTERM_BP_FAT	GO:0031349~positive regulation of defense response	5	0.529101	0.0201071
GOTERM_BP_FAT	GO:0002886~regulation of myeloid leukocyte mediated immunity	3	0.31746	0.0297925
GOTERM_BP_FAT	GO:0050727~regulation of inflammatory response	4	0.42328	0.0857729
GOTERM_BP_FAT	GO:0002703~regulation of leukocyte mediated immunity	4	0.42328	0.135795
GOTERM_BP_FAT	GO:0002699~positive regulation of immune effector process	3	0.31746	0.204833
GOTERM_BP_FAT	GO:0002697~regulation of immune effector process	4	0.42328	0.216923
Annotation Cluster 28	Enrichment Score: 1.442848380695661
Category	Term	Count	%	PValue
GOTERM_BP_FAT	GO:0015809~arginine transport	3	0.31746	0.00319941
GOTERM_BP_FAT	GO:0015802~basic amino acid transport	3	0.31746	0.00474144
GOTERM_BP_FAT	GO:0015837~amine transport	5	0.529101	0.0876272
GOTERM_BP_FAT	GO:0046942~carboxylic acid transport	5	0.529101	0.10732
GOTERM_BP_FAT	GO:0015849~organic acid transport	5	0.529101	0.110284
GOTERM_BP_FAT	GO:0006865~amino acid transport	4	0.42328	0.139991
Annotation Cluster 29	Enrichment Score: 1.4037999410236746
Category	Term	Count	%	PValue
GOTERM_BP_FAT	GO:0051493~regulation of cytoskeleton organization	8	0.846561	0.0022192
GOTERM_BP_FAT	GO:0070507~regulation of microtubule cytoskeleton organization	3	0.31746	0.139762
GOTERM_BP_FAT	GO:0032886~regulation of microtubule-based process	3	0.31746	0.19816
Annotation Cluster 30	Enrichment Score: 1.4021519068118535
Category	Term	Count	%	PValue
GOTERM_BP_FAT	GO:0002684~positive regulation of immune system process	12	1.26984	0.00142725
GOTERM_BP_FAT	GO:0002696~positive regulation of leukocyte activation	7	0.740741	0.00950686
GOTERM_BP_FAT	GO:0050867~positive regulation of cell activation	7	0.740741	0.0104359
GOTERM_BP_FAT	GO:0002694~regulation of leukocyte activation	7	0.740741	0.0631838
GOTERM_BP_FAT	GO:0050865~regulation of cell activation	7	0.740741	0.066391
GOTERM_BP_FAT	GO:0051251~positive regulation of lymphocyte activation	5	0.529101	0.0930603
GOTERM_BP_FAT	GO:0050870~positive regulation of T cell activation	4	0.42328	0.11947
GOTERM_BP_FAT	GO:0050863~regulation of T cell activation	5	0.529101	0.135267
GOTERM_BP_FAT	GO:0051249~regulation of lymphocyte activation	5	0.529101	0.268928
Annotation Cluster 31	Enrichment Score: 1.39979908930792
Category	Term	Count	%	PValue
GOTERM_MF_FAT	GO:0008234~cysteine-type peptidase activity	9	0.952381	0.00553283
SP_PIR_KEYWORDS	thiol protease	8	0.846561	0.00567393
GOTERM_MF_FAT	GO:0004197~cysteine-type endopeptidase activity	6	0.634921	0.00592602
SP_PIR_KEYWORDS	Protease	17	1.79894	0.0189621
GOTERM_MF_FAT	GO:0008233~peptidase activity	18	1.90476	0.0721293
GOTERM_MF_FAT	GO:0004175~endopeptidase activity	13	1.37566	0.0895883
GOTERM_MF_FAT	GO:0070011~peptidase activity, acting on L-amino acid peptides	17	1.79894	0.090346
GOTERM_BP_FAT	GO:0006508~proteolysis	25	2.6455	0.132891
SP_PIR_KEYWORDS	zymogen	7	0.740741	0.14093
SP_PIR_KEYWORDS	hydrolase	31	3.28042	0.260469
Annotation Cluster 32	Enrichment Score: 1.3925610578351373
Category	Term	Count	%	PValue
GOTERM_BP_FAT	GO:0051240~positive regulation of multicellular organismal process	10	1.0582	0.00304339
GOTERM_BP_FAT	GO:0001819~positive regulation of cytokine production	6	0.634921	0.00540113
GOTERM_BP_FAT	GO:0051050~positive regulation of transport	8	0.846561	0.0106187
GOTERM_BP_FAT	GO:0001817~regulation of cytokine production	8	0.846561	0.0138246
GOTERM_BP_FAT	GO:0060627~regulation of vesicle-mediated transport	6	0.634921	0.017837
GOTERM_BP_FAT	GO:0032755~positive regulation of interleukin-6 production	3	0.31746	0.041891
GOTERM_BP_FAT	GO:0032675~regulation of interleukin-6 production	3	0.31746	0.11524
GOTERM_BP_FAT	GO:0051047~positive regulation of secretion	3	0.31746	0.252063
GOTERM_BP_FAT	GO:0060341~regulation of cellular localization	5	0.529101	0.338743
GOTERM_BP_FAT	GO:0051046~regulation of secretion	3	0.31746	0.668959
Annotation Cluster 33	Enrichment Score: 1.3523814451155276
Category	Term	Count	%	PValue
GOTERM_BP_FAT	GO:0016485~protein processing	6	0.634921	0.0243952
GOTERM_BP_FAT	GO:0051604~protein maturation	6	0.634921	0.0311122
GOTERM_BP_FAT	GO:0051605~protein maturation by peptide bond cleavage	4	0.42328	0.11551
Annotation Cluster 34	Enrichment Score: 1.3463060714016437
Category	Term	Count	%	PValue
GOTERM_BP_FAT	GO:0051493~regulation of cytoskeleton organization	8	0.846561	0.0022192
GOTERM_BP_FAT	GO:0033043~regulation of organelle organization	9	0.952381	0.00731368
GOTERM_BP_FAT	GO:0032956~regulation of actin cytoskeleton organization	5	0.529101	0.0238011
GOTERM_BP_FAT	GO:0032970~regulation of actin filament-based process	5	0.529101	0.0251178
GOTERM_BP_FAT	GO:0008064~regulation of actin polymerization or depolymerization	4	0.42328	0.0629208
GOTERM_CC_FAT	GO:0031252~cell leading edge	6	0.634921	0.0644478
GOTERM_BP_FAT	GO:0030832~regulation of actin filament length	4	0.42328	0.0659885
GOTERM_BP_FAT	GO:0044087~regulation of cellular component biogenesis	5	0.529101	0.0797778
GOTERM_BP_FAT	GO:0032271~regulation of protein polymerization	4	0.42328	0.0857729
GOTERM_BP_FAT	GO:0043254~regulation of protein complex assembly	4	0.42328	0.11551
GOTERM_BP_FAT	GO:0032535~regulation of cellular component size	6	0.634921	0.171821
GOTERM_BP_FAT	GO:0030833~regulation of actin filament polymerization	3	0.31746	0.19816
Annotation Cluster 35	Enrichment Score: 1.3457332467831564
Category	Term	Count	%	PValue
GOTERM_MF_FAT	GO:0008047~enzyme activator activity	12	1.26984	0.00635774
GOTERM_MF_FAT	GO:0005096~GTPase activator activity	9	0.952381	0.0255166
GOTERM_MF_FAT	GO:0030695~GTPase regulator activity	12	1.26984	0.0693231
GOTERM_MF_FAT	GO:0060589~nucleoside-triphosphatase regulator activity	12	1.26984	0.0756521
SP_PIR_KEYWORDS	GTPase activation	5	0.529101	0.219537
Annotation Cluster 36	Enrichment Score: 1.3343624283117457
Category	Term	Count	%	PValue
GOTERM_BP_FAT	GO:0048147~negative regulation of fibroblast proliferation	3	0.31746	0.00863971
GOTERM_BP_FAT	GO:0048145~regulation of fibroblast proliferation	3	0.31746	0.0508039
GOTERM_BP_FAT	GO:0008285~negative regulation of cell proliferation	7	0.740741	0.226213
Annotation Cluster 37	Enrichment Score: 1.3198744648155145
Category	Term	Count	%	PValue
GOTERM_MF_FAT	GO:0005520~insulin-like growth factor binding	4	0.42328	0.00727631
INTERPRO	IPR000867:Insulin-like growth factor-binding protein, IGFBP	3	0.31746	0.0422052
GOTERM_MF_FAT	GO:0019838~growth factor binding	5	0.529101	0.0432721
UP_SEQ_FEATURE	domain:IGFBP N-terminal	3	0.31746	0.0479277
SMART	SM00121:IB	3	0.31746	0.0546475
GOTERM_BP_FAT	GO:0001558~regulation of cell growth	5	0.529101	0.0876272
GOTERM_BP_FAT	GO:0040008~regulation of growth	8	0.846561	0.189059
Annotation Cluster 38	Enrichment Score: 1.3185354808894054
Category	Term	Count	%	PValue
GOTERM_CC_FAT	GO:0044433~cytoplasmic vesicle part	7	0.740741	0.00987081
GOTERM_CC_FAT	GO:0030659~cytoplasmic vesicle membrane	6	0.634921	0.0258869
GOTERM_CC_FAT	GO:0012506~vesicle membrane	6	0.634921	0.0388
GOTERM_CC_FAT	GO:0012505~endomembrane system	17	1.79894	0.0527929
GOTERM_CC_FAT	GO:0031090~organelle membrane	17	1.79894	0.488071
Annotation Cluster 39	Enrichment Score: 1.305082737116655
Category	Term	Count	%	PValue
KEGG_PATHWAY	mmu05322:Systemic lupus erythematosus	10	1.0582	0.000726255
INTERPRO	IPR007125:Histone core	5	0.529101	0.00590913
SP_PIR_KEYWORDS	nucleosome core	5	0.529101	0.00740907
GOTERM_CC_FAT	GO:0032993~protein-DNA complex	6	0.634921	0.0145202
SP_PIR_KEYWORDS	methylation	10	1.0582	0.0168771
INTERPRO	IPR009072:Histone-fold	5	0.529101	0.0213524
SP_PIR_KEYWORDS	ubl conjugation	17	1.79894	0.0241766
GOTERM_CC_FAT	GO:0000786~nucleosome	5	0.529101	0.0310378
SP_PIR_KEYWORDS	citrullination	3	0.31746	0.0316348
GOTERM_BP_FAT	GO:0043933~macromolecular complex subunit organization	13	1.37566	0.0373899
GOTERM_CC_FAT	GO:0000785~chromatin	8	0.846561	0.0399383
GOTERM_BP_FAT	GO:0006334~nucleosome assembly	5	0.529101	0.0443312
GOTERM_BP_FAT	GO:0065003~macromolecular complex assembly	12	1.26984	0.0463525
GOTERM_BP_FAT	GO:0031497~chromatin assembly	5	0.529101	0.0481526
GOTERM_BP_FAT	GO:0065004~protein-DNA complex assembly	5	0.529101	0.0501296
GOTERM_BP_FAT	GO:0034728~nucleosome organization	5	0.529101	0.0501296
SP_PIR_KEYWORDS	isopeptide bond	10	1.0582	0.0584136
SP_PIR_KEYWORDS	chromosomal protein	6	0.634921	0.0932372
GOTERM_BP_FAT	GO:0034622~cellular macromolecular complex assembly	8	0.846561	0.102998
GOTERM_BP_FAT	GO:0006323~DNA packaging	5	0.529101	0.113285
UP_SEQ_FEATURE	cross-link:Glycyl lysine isopeptide (Lys-Gly) (interchain with G-Cter in ubiquitin)	7	0.740741	0.114377
GOTERM_BP_FAT	GO:0006333~chromatin assembly or disassembly	5	0.529101	0.13854
GOTERM_CC_FAT	GO:0044427~chromosomal part	10	1.0582	0.155917
GOTERM_BP_FAT	GO:0034621~cellular macromolecular complex subunit organization	8	0.846561	0.161721
GOTERM_CC_FAT	GO:0005694~chromosome	10	1.0582	0.302202
GOTERM_BP_FAT	GO:0006325~chromatin organization	6	0.634921	0.685275
GOTERM_BP_FAT	GO:0051276~chromosome organization	7	0.740741	0.751005
Annotation Cluster 40	Enrichment Score: 1.2980933289003416
Category	Term	Count	%	PValue
SP_PIR_KEYWORDS	cytoskeleton	20	2.1164	0.00777362
GOTERM_CC_FAT	GO:0005856~cytoskeleton	32	3.38624	0.0246881
GOTERM_CC_FAT	GO:0043228~non-membrane-bounded organelle	46	4.86772	0.0853049
GOTERM_CC_FAT	GO:0043232~intracellular non-membrane-bounded organelle	46	4.86772	0.0853049
GOTERM_CC_FAT	GO:0044430~cytoskeletal part	19	2.01058	0.23146
Annotation Cluster 41	Enrichment Score: 1.2943353944184814
Category	Term	Count	%	PValue
GOTERM_BP_FAT	GO:0032844~regulation of homeostatic process	7	0.740741	0.000763945
GOTERM_BP_FAT	GO:0051924~regulation of calcium ion transport	3	0.31746	0.127359
GOTERM_BP_FAT	GO:0010959~regulation of metal ion transport	3	0.31746	0.21825
GOTERM_BP_FAT	GO:0043269~regulation of ion transport	3	0.31746	0.313049
Annotation Cluster 42	Enrichment Score: 1.2923765515266556
Category	Term	Count	%	PValue
GOTERM_BP_FAT	GO:0045321~leukocyte activation	12	1.26984	0.00231353
GOTERM_BP_FAT	GO:0001775~cell activation	12	1.26984	0.00549452
GOTERM_BP_FAT	GO:0042110~T cell activation	7	0.740741	0.0195428
GOTERM_BP_FAT	GO:0030097~hemopoiesis	10	1.0582	0.0410061
GOTERM_BP_FAT	GO:0002521~leukocyte differentiation	7	0.740741	0.0459034
GOTERM_BP_FAT	GO:0030217~T cell differentiation	5	0.529101	0.0501296
GOTERM_BP_FAT	GO:0030098~lymphocyte differentiation	6	0.634921	0.0577156
GOTERM_BP_FAT	GO:0046649~lymphocyte activation	8	0.846561	0.0611808
GOTERM_BP_FAT	GO:0048534~hemopoietic or lymphoid organ development	10	1.0582	0.0730182
GOTERM_BP_FAT	GO:0002520~immune system development	10	1.0582	0.0916793
GOTERM_BP_FAT	GO:0008283~cell proliferation	8	0.846561	0.166532
GOTERM_BP_FAT	GO:0032943~mononuclear cell proliferation	3	0.31746	0.184899
GOTERM_BP_FAT	GO:0070661~leukocyte proliferation	3	0.31746	0.184899
GOTERM_BP_FAT	GO:0030099~myeloid cell differentiation	4	0.42328	0.255725
Annotation Cluster 43	Enrichment Score: 1.2923255137627743
Category	Term	Count	%	PValue
SP_PIR_KEYWORDS	lipid synthesis	7	0.740741	0.00818193
UP_SEQ_FEATURE	short sequence motif:Histidine box-1	3	0.31746	0.0156244
UP_SEQ_FEATURE	short sequence motif:Histidine box-3	3	0.31746	0.0156244
UP_SEQ_FEATURE	short sequence motif:Histidine box-2	3	0.31746	0.0156244
GOTERM_BP_FAT	GO:0006631~fatty acid metabolic process	7	0.740741	0.120953
GOTERM_BP_FAT	GO:0006633~fatty acid biosynthetic process	4	0.42328	0.184125
GOTERM_BP_FAT	GO:0016053~organic acid biosynthetic process	5	0.529101	0.256862
GOTERM_BP_FAT	GO:0046394~carboxylic acid biosynthetic process	5	0.529101	0.256862
Annotation Cluster 44	Enrichment Score: 1.2890637821199915
Category	Term	Count	%	PValue
GOTERM_BP_FAT	GO:0030003~cellular cation homeostasis	10	1.0582	0.00189593
GOTERM_BP_FAT	GO:0030005~cellular di-, tri-valent inorganic cation homeostasis	9	0.952381	0.00318268
GOTERM_BP_FAT	GO:0055066~di-, tri-valent inorganic cation homeostasis	9	0.952381	0.00534466
GOTERM_BP_FAT	GO:0055080~cation homeostasis	10	1.0582	0.00669965
GOTERM_BP_FAT	GO:0006873~cellular ion homeostasis	11	1.16402	0.0217122
GOTERM_BP_FAT	GO:0006874~cellular calcium ion homeostasis	6	0.634921	0.0254429
GOTERM_BP_FAT	GO:0055082~cellular chemical homeostasis	11	1.16402	0.0255072
GOTERM_BP_FAT	GO:0055074~calcium ion homeostasis	6	0.634921	0.0299202
GOTERM_BP_FAT	GO:0051480~cytosolic calcium ion homeostasis	4	0.42328	0.0316954
GOTERM_BP_FAT	GO:0048015~phosphoinositide-mediated signaling	4	0.42328	0.0361553
GOTERM_BP_FAT	GO:0006875~cellular metal ion homeostasis	6	0.634921	0.0361759
GOTERM_BP_FAT	GO:0050801~ion homeostasis	11	1.16402	0.0429403
GOTERM_BP_FAT	GO:0055065~metal ion homeostasis	6	0.634921	0.0446737
GOTERM_BP_FAT	GO:0048878~chemical homeostasis	12	1.26984	0.0716863
GOTERM_BP_FAT	GO:0007200~activation of phospholipase C activity by G-protein coupled receptor protein signaling pathway coupled to IP3 second messenger	3	0.31746	0.07563
GOTERM_BP_FAT	GO:0010518~positive regulation of phospholipase activity	3	0.31746	0.080978
GOTERM_BP_FAT	GO:0010863~positive regulation of phospholipase C activity	3	0.31746	0.080978
GOTERM_BP_FAT	GO:0007202~activation of phospholipase C activity	3	0.31746	0.080978
GOTERM_BP_FAT	GO:0060193~positive regulation of lipase activity	3	0.31746	0.086439
GOTERM_BP_FAT	GO:0010517~regulation of phospholipase activity	3	0.31746	0.0920071
GOTERM_BP_FAT	GO:0019725~cellular homeostasis	11	1.16402	0.0977414
GOTERM_BP_FAT	GO:0060191~regulation of lipase activity	3	0.31746	0.11524
GOTERM_BP_FAT	GO:0007204~elevation of cytosolic calcium ion concentration	3	0.31746	0.139762
GOTERM_BP_FAT	GO:0019932~second-messenger-mediated signaling	5	0.529101	0.169362
GOTERM_BP_FAT	GO:0051345~positive regulation of hydrolase activity	4	0.42328	0.184125
GOTERM_BP_FAT	GO:0044093~positive regulation of molecular function	9	0.952381	0.197432
GOTERM_BP_FAT	GO:0043085~positive regulation of catalytic activity	8	0.846561	0.200691
GOTERM_BP_FAT	GO:0042592~homeostatic process	14	1.48148	0.266336
GOTERM_BP_FAT	GO:0051336~regulation of hydrolase activity	5	0.529101	0.481975
Annotation Cluster 45	Enrichment Score: 1.2763584602662106
Category	Term	Count	%	PValue
UP_SEQ_FEATURE	repeat:2	8	0.846561	0.0298242
UP_SEQ_FEATURE	repeat:3	7	0.740741	0.0301408
UP_SEQ_FEATURE	repeat:7	5	0.529101	0.0427834
UP_SEQ_FEATURE	repeat:4	6	0.634921	0.0490455
UP_SEQ_FEATURE	repeat:6	5	0.529101	0.0510847
UP_SEQ_FEATURE	repeat:1	7	0.740741	0.0722265
UP_SEQ_FEATURE	repeat:5	5	0.529101	0.083631
UP_SEQ_FEATURE	repeat:8	4	0.42328	0.105725
Annotation Cluster 46	Enrichment Score: 1.2285554103470857
Category	Term	Count	%	PValue
GOTERM_BP_FAT	GO:0030641~regulation of cellular pH	3	0.31746	0.0194099
GOTERM_BP_FAT	GO:0030004~cellular monovalent inorganic cation homeostasis	3	0.31746	0.037681
GOTERM_BP_FAT	GO:0006885~regulation of pH	3	0.31746	0.109298
GOTERM_BP_FAT	GO:0055067~monovalent inorganic cation homeostasis	3	0.31746	0.152411
Annotation Cluster 47	Enrichment Score: 1.2003627751886294
Category	Term	Count	%	PValue
GOTERM_BP_FAT	GO:0043523~regulation of neuron apoptosis	7	0.740741	0.00339012
GOTERM_BP_FAT	GO:0043524~negative regulation of neuron apoptosis	5	0.529101	0.0129342
GOTERM_BP_FAT	GO:0043066~negative regulation of apoptosis	7	0.740741	0.272138
GOTERM_BP_FAT	GO:0043069~negative regulation of programmed cell death	7	0.740741	0.287276
GOTERM_BP_FAT	GO:0060548~negative regulation of cell death	7	0.740741	0.290497
Annotation Cluster 48	Enrichment Score: 1.1573699858871005
Category	Term	Count	%	PValue
UP_SEQ_FEATURE	domain:CTCK	3	0.31746	0.0633156
INTERPRO	IPR006207:Cystine knot, C-terminal	3	0.31746	0.0643999
SMART	SM00041:CT	3	0.31746	0.0826978
Annotation Cluster 49	Enrichment Score: 1.1407012594414396
Category	Term	Count	%	PValue
GOTERM_BP_FAT	GO:0006796~phosphate metabolic process	29	3.06878	0.00230397
GOTERM_BP_FAT	GO:0006793~phosphorus metabolic process	29	3.06878	0.00230397
SP_PIR_KEYWORDS	kinase	24	2.53968	0.00366661
GOTERM_BP_FAT	GO:0016310~phosphorylation	24	2.53968	0.00628175
SP_PIR_KEYWORDS	transferase	36	3.80952	0.0200255
INTERPRO	IPR008271:Serine/threonine protein kinase, active site	13	1.37566	0.023667
GOTERM_BP_FAT	GO:0006468~protein amino acid phosphorylation	20	2.1164	0.0256596
INTERPRO	IPR017442:Serine/threonine protein kinase-related	13	1.37566	0.0309765
INTERPRO	IPR017441:Protein kinase, ATP binding site	15	1.5873	0.0337535
INTERPRO	IPR000719:Protein kinase, core	15	1.5873	0.0478989
GOTERM_MF_FAT	GO:0004674~protein serine/threonine kinase activity	14	1.48148	0.0479883
GOTERM_MF_FAT	GO:0004672~protein kinase activity	17	1.79894	0.0711812
SP_PIR_KEYWORDS	serine/threonine-protein kinase	12	1.26984	0.0792431
UP_SEQ_FEATURE	domain:Protein kinase	15	1.5873	0.0872088
INTERPRO	IPR002290:Serine/threonine protein kinase	9	0.952381	0.0913277
UP_SEQ_FEATURE	active site:Proton acceptor	19	2.01058	0.103274
UP_SEQ_FEATURE	binding site:ATP	16	1.69312	0.119664
SP_PIR_KEYWORDS	nucleotide-binding	36	3.80952	0.131715
SMART	SM00220:S_TKc	9	0.952381	0.162837
GOTERM_MF_FAT	GO:0032553~ribonucleotide binding	39	4.12698	0.194696
GOTERM_MF_FAT	GO:0032555~purine ribonucleotide binding	39	4.12698	0.194696
SP_PIR_KEYWORDS	atp-binding	28	2.96296	0.199694
GOTERM_MF_FAT	GO:0005524~ATP binding	31	3.28042	0.261228
GOTERM_MF_FAT	GO:0000166~nucleotide binding	45	4.7619	0.271754
GOTERM_MF_FAT	GO:0017076~purine nucleotide binding	39	4.12698	0.2749
GOTERM_MF_FAT	GO:0032559~adenyl ribonucleotide binding	31	3.28042	0.283074
GOTERM_MF_FAT	GO:0030554~adenyl nucleotide binding	31	3.28042	0.386431
GOTERM_MF_FAT	GO:0001883~purine nucleoside binding	31	3.28042	0.405142
GOTERM_MF_FAT	GO:0001882~nucleoside binding	31	3.28042	0.419623
UP_SEQ_FEATURE	nucleotide phosphate-binding region:ATP	19	2.01058	0.514226
Annotation Cluster 50	Enrichment Score: 1.1333882533266633
Category	Term	Count	%	PValue
GOTERM_CC_FAT	GO:0030136~clathrin-coated vesicle	7	0.740741	0.0149651
GOTERM_CC_FAT	GO:0030135~coated vesicle	7	0.740741	0.032246
GOTERM_CC_FAT	GO:0030140~trans-Golgi network transport vesicle	3	0.31746	0.0458707
GOTERM_CC_FAT	GO:0030133~transport vesicle	3	0.31746	0.106269
GOTERM_CC_FAT	GO:0005798~Golgi-associated vesicle	3	0.31746	0.151453
GOTERM_CC_FAT	GO:0044431~Golgi apparatus part	6	0.634921	0.444525
Annotation Cluster 51	Enrichment Score: 1.131097951372578
Category	Term	Count	%	PValue
SP_PIR_KEYWORDS	glycoprotein	91	9.62963	0.000200437
SP_PIR_KEYWORDS	membrane	126	13.3333	0.000484389
UP_SEQ_FEATURE	glycosylation site:N-linked (GlcNAc...)	85	8.99471	0.0160099
UP_SEQ_FEATURE	topological domain:Extracellular	51	5.39683	0.131693
UP_SEQ_FEATURE	topological domain:Cytoplasmic	62	6.56085	0.189048
UP_SEQ_FEATURE	transmembrane region	89	9.41799	0.19311
SP_PIR_KEYWORDS	transmembrane	90	9.52381	0.684427
GOTERM_CC_FAT	GO:0031224~intrinsic to membrane	100	10.582	0.975291
GOTERM_CC_FAT	GO:0016021~integral to membrane	94	9.94709	0.987619
SP_PIR_KEYWORDS	receptor	31	3.28042	0.991899
Annotation Cluster 52	Enrichment Score: 1.1213909111206481
Category	Term	Count	%	PValue
PIR_SUPERFAMILY	PIRSF002477:complement subcomponent C1q chain A	3	0.31746	0.0110617
INTERPRO	IPR008160:Collagen triple helix repeat	5	0.529101	0.0522377
SP_PIR_KEYWORDS	collagen	5	0.529101	0.061296
INTERPRO	IPR001073:Complement C1q protein	3	0.31746	0.0895973
SP_PIR_KEYWORDS	hydroxylation	4	0.42328	0.103586
UP_SEQ_FEATURE	domain:C1q	3	0.31746	0.104323
SMART	SM00110:C1Q	3	0.31746	0.114122
UP_SEQ_FEATURE	domain:Collagen-like	3	0.31746	0.130209
INTERPRO	IPR008983:Tumour necrosis factor-like	3	0.31746	0.158584
Annotation Cluster 53	Enrichment Score: 1.1190783892414795
Category	Term	Count	%	PValue
GOTERM_CC_FAT	GO:0043235~receptor complex	7	0.740741	0.00517847
GOTERM_CC_FAT	GO:0031226~intrinsic to plasma membrane	14	1.48148	0.263198
GOTERM_CC_FAT	GO:0005887~integral to plasma membrane	13	1.37566	0.322316
Annotation Cluster 54	Enrichment Score: 1.0715073811536593
Category	Term	Count	%	PValue
GOTERM_BP_FAT	GO:0035150~regulation of tube size	4	0.42328	0.0569918
GOTERM_BP_FAT	GO:0050880~regulation of blood vessel size	4	0.42328	0.0569918
GOTERM_BP_FAT	GO:0003018~vascular process in circulatory system	4	0.42328	0.0629208
GOTERM_BP_FAT	GO:0042311~vasodilation	3	0.31746	0.086439
GOTERM_BP_FAT	GO:0003013~circulatory system process	5	0.529101	0.145182
GOTERM_BP_FAT	GO:0008015~blood circulation	5	0.529101	0.145182
Annotation Cluster 55	Enrichment Score: 1.066766842723931
Category	Term	Count	%	PValue
INTERPRO	IPR001452:Src homology-3 domain	9	0.952381	0.0311749
SMART	SM00326:SH3	9	0.952381	0.0618176
SP_PIR_KEYWORDS	sh3 domain	8	0.846561	0.0702753
UP_SEQ_FEATURE	domain:SH3	5	0.529101	0.399221
Annotation Cluster 56	Enrichment Score: 1.0571450314355673
Category	Term	Count	%	PValue
INTERPRO	IPR008343:MAP kinase phosphatase	3	0.31746	0.0123015
SMART	SM00195:DSPc	4	0.42328	0.0131694
GOTERM_MF_FAT	GO:0017017~MAP kinase tyrosine/serine/threonine phosphatase activity	3	0.31746	0.0196314
GOTERM_MF_FAT	GO:0033549~MAP kinase phosphatase activity	3	0.31746	0.0196314
INTERPRO	IPR000340:Protein-tyrosine phosphatase, dual specificity	4	0.42328	0.0207796
INTERPRO	IPR000340:Dual specificity phosphatase, catalytic domain	4	0.42328	0.0259805
GOTERM_MF_FAT	GO:0008138~protein tyrosine/serine/threonine phosphatase activity	4	0.42328	0.0321827
UP_SEQ_FEATURE	domain:Rhodanese	3	0.31746	0.0341802
INTERPRO	IPR001763:Rhodanese-like	3	0.31746	0.0551218
BIOCARTA	m_dspPathway:Regulation of MAP Kinase Pathways Through Dual Specificity Phosphatases	3	0.31746	0.0600291
SMART	SM00450:RHOD	3	0.31746	0.0710172
UP_SEQ_FEATURE	domain:Tyrosine-protein phosphatase	4	0.42328	0.0898538
GOTERM_MF_FAT	GO:0016791~phosphatase activity	8	0.846561	0.149086
INTERPRO	IPR000387:Protein-tyrosine phosphatase	4	0.42328	0.153437
INTERPRO	IPR000387:Dual-specific/protein-tyrosine phosphatase, conserved region	4	0.42328	0.170218
GOTERM_BP_FAT	GO:0016311~dephosphorylation	5	0.529101	0.256862
GOTERM_BP_FAT	GO:0006470~protein amino acid dephosphorylation	4	0.42328	0.345409
SP_PIR_KEYWORDS	protein phosphatase	4	0.42328	0.35537
UP_SEQ_FEATURE	active site:Phosphocysteine intermediate	3	0.31746	0.4356
INTERPRO	IPR016130:Protein-tyrosine phosphatase, active site	3	0.31746	0.446915
GOTERM_MF_FAT	GO:0004721~phosphoprotein phosphatase activity	4	0.42328	0.531245
GOTERM_MF_FAT	GO:0004725~protein tyrosine phosphatase activity	3	0.31746	0.556447
Annotation Cluster 57	Enrichment Score: 1.037722401392289
Category	Term	Count	%	PValue
BIOCARTA	m_mCalpainPathway:mCalpain and friends in Cell motility	4	0.42328	0.0171212
BIOCARTA	m_ucalpainPathway:uCalpain and friends in Cell spread	3	0.31746	0.0835924
BIOCARTA	m_integrinPathway:Integrin Signaling Pathway	4	0.42328	0.112034
BIOCARTA	m_metPathway:Signaling of Hepatocyte Growth Factor Receptor	4	0.42328	0.139795
BIOCARTA	m_agrPathway:Agrin in Postsynaptic Differentiation	3	0.31746	0.288966
Annotation Cluster 58	Enrichment Score: 1.0375690829308188
Category	Term	Count	%	PValue
GOTERM_CC_FAT	GO:0030863~cortical cytoskeleton	4	0.42328	0.0491257
GOTERM_CC_FAT	GO:0005938~cell cortex	6	0.634921	0.0952159
GOTERM_CC_FAT	GO:0044448~cell cortex part	4	0.42328	0.16492
Annotation Cluster 59	Enrichment Score: 1.0359076344164981
Category	Term	Count	%	PValue
GOTERM_BP_FAT	GO:0008104~protein localization	22	2.32804	0.0352247
SP_PIR_KEYWORDS	protein transport	14	1.48148	0.0661082
GOTERM_BP_FAT	GO:0015031~protein transport	18	1.90476	0.0878488
GOTERM_BP_FAT	GO:0045184~establishment of protein localization	18	1.90476	0.0922379
SP_PIR_KEYWORDS	transport	31	3.28042	0.350521
Annotation Cluster 60	Enrichment Score: 1.0332399911404584
Category	Term	Count	%	PValue
SP_PIR_KEYWORDS	immune response	8	0.846561	0.0449674
GOTERM_BP_FAT	GO:0045087~innate immune response	6	0.634921	0.0461965
SP_PIR_KEYWORDS	innate immunity	3	0.31746	0.382625
Annotation Cluster 61	Enrichment Score: 1.0300814752187788
Category	Term	Count	%	PValue
GOTERM_BP_FAT	GO:0001817~regulation of cytokine production	8	0.846561	0.0138246
GOTERM_BP_FAT	GO:0032496~response to lipopolysaccharide	3	0.31746	0.152411
GOTERM_BP_FAT	GO:0009617~response to bacterium	6	0.634921	0.1599
GOTERM_BP_FAT	GO:0002237~response to molecule of bacterial origin	3	0.31746	0.224987
Annotation Cluster 62	Enrichment Score: 1.0012106737221984
Category	Term	Count	%	PValue
GOTERM_BP_FAT	GO:0035295~tube development	11	1.16402	0.0234544
GOTERM_BP_FAT	GO:0030324~lung development	5	0.529101	0.145182
GOTERM_BP_FAT	GO:0030323~respiratory tube development	5	0.529101	0.151946
GOTERM_BP_FAT	GO:0060541~respiratory system development	5	0.529101	0.19113
