# Supplementary material for: Endogenous mammalian histone H3.3 exhibits chromatin-related functions during development
Source: Epigenetics Chromatin. 2013 Apr 9;6:7. doi: 10.1186/1756-8935-6-7 (PMC3635903; doi:10.1186/1756-8935-6-7)
Supplement: Additional file 9: Table S4 — Ontological expression analysis on constitutive mouse embryonic fibroblasts (MEFs) for genes downregulated. [file 1756-8935-6-7-S9.xls]

## Sheet: Sheet1
Annotation Cluster 1	Enrichment Score: 5.847343115875929
Category	Term	Count	%	PValue
SP_PIR_KEYWORDS	signal	135	9.83965	6.82923e-11
SP_PIR_KEYWORDS	Secreted	76	5.53936	5.27154e-09
UP_SEQ_FEATURE	signal peptide	135	9.83965	4.46118e-08
SP_PIR_KEYWORDS	glycoprotein	139	10.1312	1.2192e-06
GOTERM_CC_FAT	GO:0005576~extracellular region	81	5.90379	2.53691e-06
SP_PIR_KEYWORDS	disulfide bond	96	6.99708	8.42823e-05
UP_SEQ_FEATURE	glycosylation site:N-linked (GlcNAc...)	129	9.40233	0.00150211
UP_SEQ_FEATURE	disulfide bond	93	6.77843	0.00264653
Annotation Cluster 2	Enrichment Score: 5.435252920332811
Category	Term	Count	%	PValue
GOTERM_CC_FAT	GO:0044421~extracellular region part	49	3.57143	3.57292e-07
SP_PIR_KEYWORDS	extracellular matrix	21	1.53061	1.01506e-06
GOTERM_CC_FAT	GO:0005578~proteinaceous extracellular matrix	24	1.74927	1.63281e-05
GOTERM_CC_FAT	GO:0031012~extracellular matrix	24	1.74927	3.06576e-05
Annotation Cluster 3	Enrichment Score: 4.360874954788283
Category	Term	Count	%	PValue
SP_PIR_KEYWORDS	ribosome	9	0.655977	7.77773e-08
KEGG_PATHWAY	mmu03010:Ribosome	15	1.09329	1.08368e-06
GOTERM_MF_FAT	GO:0003735~structural constituent of ribosome	17	1.23907	2.15091e-06
SP_PIR_KEYWORDS	ribosomal protein	18	1.31195	4.83446e-06
GOTERM_CC_FAT	GO:0005840~ribosome	18	1.31195	3.97932e-05
SP_PIR_KEYWORDS	ribonucleoprotein	20	1.45773	9.02224e-05
GOTERM_MF_FAT	GO:0005198~structural molecule activity	26	1.89504	0.000335769
GOTERM_CC_FAT	GO:0030529~ribonucleoprotein complex	27	1.96793	0.000870676
GOTERM_BP_FAT	GO:0006412~translation	19	1.38484	0.00229643
SP_PIR_KEYWORDS	protein biosynthesis	10	0.728863	0.0116534
Annotation Cluster 4	Enrichment Score: 2.279777638929328
Category	Term	Count	%	PValue
GOTERM_BP_FAT	GO:0001763~morphogenesis of a branching structure	15	1.09329	5.94555e-06
GOTERM_BP_FAT	GO:0048754~branching morphogenesis of a tube	11	0.801749	0.000180192
GOTERM_BP_FAT	GO:0048732~gland development	16	1.16618	0.000259085
GOTERM_BP_FAT	GO:0048729~tissue morphogenesis	17	1.23907	0.000658659
GOTERM_BP_FAT	GO:0022612~gland morphogenesis	9	0.655977	0.00175731
GOTERM_BP_FAT	GO:0001569~patterning of blood vessels	5	0.364431	0.00345142
GOTERM_BP_FAT	GO:0035295~tube development	16	1.16618	0.00485793
GOTERM_BP_FAT	GO:0035239~tube morphogenesis	12	0.874636	0.00612968
GOTERM_BP_FAT	GO:0001944~vasculature development	15	1.09329	0.00724365
GOTERM_BP_FAT	GO:0001568~blood vessel development	14	1.02041	0.0141065
GOTERM_BP_FAT	GO:0001525~angiogenesis	9	0.655977	0.0259325
GOTERM_BP_FAT	GO:0048514~blood vessel morphogenesis	11	0.801749	0.0395465
GOTERM_BP_FAT	GO:0002009~morphogenesis of an epithelium	10	0.728863	0.0421662
GOTERM_BP_FAT	GO:0060562~epithelial tube morphogenesis	7	0.510204	0.0761353
GOTERM_BP_FAT	GO:0060429~epithelium development	12	0.874636	0.110043
GOTERM_BP_FAT	GO:0003006~reproductive developmental process	10	0.728863	0.273117
Annotation Cluster 5	Enrichment Score: 2.1397545348548492
Category	Term	Count	%	PValue
GOTERM_BP_FAT	GO:0030278~regulation of ossification	10	0.728863	9.62995e-06
GOTERM_BP_FAT	GO:0007178~transmembrane receptor protein serine/threonine kinase signaling pathway	10	0.728863	0.000220763
GOTERM_BP_FAT	GO:0045667~regulation of osteoblast differentiation	6	0.437318	0.000541223
GOTERM_BP_FAT	GO:0001501~skeletal system development	18	1.31195	0.00168308
GOTERM_BP_FAT	GO:0030509~BMP signaling pathway	5	0.364431	0.00345142
GOTERM_BP_FAT	GO:0001704~formation of primary germ layer	6	0.437318	0.00399195
GOTERM_BP_FAT	GO:0045669~positive regulation of osteoblast differentiation	4	0.291545	0.00548589
KEGG_PATHWAY	mmu04350:TGF-beta signaling pathway	9	0.655977	0.00803019
GOTERM_BP_FAT	GO:0060348~bone development	9	0.655977	0.0135838
GOTERM_BP_FAT	GO:0007369~gastrulation	7	0.510204	0.0139
GOTERM_BP_FAT	GO:0001707~mesoderm formation	5	0.364431	0.0149032
GOTERM_BP_FAT	GO:0048332~mesoderm morphogenesis	5	0.364431	0.0179191
GOTERM_BP_FAT	GO:0007498~mesoderm development	6	0.437318	0.0201837
GOTERM_BP_FAT	GO:0001503~ossification	8	0.58309	0.0231315
GOTERM_BP_FAT	GO:0001649~osteoblast differentiation	5	0.364431	0.0359861
GOTERM_BP_FAT	GO:0009953~dorsal/ventral pattern formation	5	0.364431	0.0908338
GOTERM_BP_FAT	GO:0030900~forebrain development	8	0.58309	0.15859
GOTERM_BP_FAT	GO:0045596~negative regulation of cell differentiation	8	0.58309	0.212685
Annotation Cluster 6	Enrichment Score: 2.097108700677101
Category	Term	Count	%	PValue
GOTERM_MF_FAT	GO:0030247~polysaccharide binding	11	0.801749	0.00196428
GOTERM_MF_FAT	GO:0001871~pattern binding	11	0.801749	0.00196428
GOTERM_MF_FAT	GO:0005539~glycosaminoglycan binding	10	0.728863	0.0030344
GOTERM_MF_FAT	GO:0008201~heparin binding	7	0.510204	0.0215853
GOTERM_MF_FAT	GO:0030246~carbohydrate binding	13	0.947522	0.129365
Annotation Cluster 7	Enrichment Score: 1.965145620467118
Category	Term	Count	%	PValue
INTERPRO	IPR008972:Cupredoxin	4	0.291545	0.00480391
INTERPRO	IPR019765:Ephrin, conserved site	3	0.218659	0.0162736
INTERPRO	IPR001799:Ephrin	3	0.218659	0.0162736
Annotation Cluster 8	Enrichment Score: 1.9013567215748235
Category	Term	Count	%	PValue
KEGG_PATHWAY	mmu00280:Valine, leucine and isoleucine degradation	7	0.510204	0.00388401
GOTERM_CC_FAT	GO:0044429~mitochondrial part	25	1.82216	0.0167228
GOTERM_CC_FAT	GO:0031980~mitochondrial lumen	11	0.801749	0.019543
GOTERM_CC_FAT	GO:0005759~mitochondrial matrix	11	0.801749	0.019543
Annotation Cluster 9	Enrichment Score: 1.8807579089588229
Category	Term	Count	%	PValue
INTERPRO	IPR002035:von Willebrand factor, type A	9	0.655977	0.00176966
SMART	SM00327:VWA	9	0.655977	0.00248453
UP_SEQ_FEATURE	domain:VWFA 1	3	0.218659	0.078316
UP_SEQ_FEATURE	domain:VWFA 2	3	0.218659	0.0870934
Annotation Cluster 10	Enrichment Score: 1.830536139598009
Category	Term	Count	%	PValue
INTERPRO	IPR001199:Cytochrome b5	4	0.291545	0.00589286
INTERPRO	IPR018506:Cytochrome b5, heme-binding site	4	0.291545	0.00848204
UP_SEQ_FEATURE	domain:Cytochrome b5 heme-binding	4	0.291545	0.00872417
GOTERM_MF_FAT	GO:0020037~heme binding	9	0.655977	0.0357112
GOTERM_MF_FAT	GO:0046906~tetrapyrrole binding	9	0.655977	0.0451818
Annotation Cluster 11	Enrichment Score: 1.8232369964166382
Category	Term	Count	%	PValue
SP_PIR_KEYWORDS	citrullination	6	0.437318	4.33845e-05
PIR_SUPERFAMILY	PIRSF002048:histone H2A	5	0.364431	0.000650622
GOTERM_CC_FAT	GO:0000785~chromatin	14	1.02041	0.000969601
GOTERM_CC_FAT	GO:0032993~protein-DNA complex	9	0.655977	0.00137163
GOTERM_CC_FAT	GO:0000786~nucleosome	8	0.58309	0.00194989
SP_PIR_KEYWORDS	methylation	15	1.09329	0.00230897
GOTERM_BP_FAT	GO:0006334~nucleosome assembly	8	0.58309	0.00323957
INTERPRO	IPR002119:Histone H2A	5	0.364431	0.00339726
GOTERM_BP_FAT	GO:0031497~chromatin assembly	8	0.58309	0.00377218
INTERPRO	IPR007125:Histone core	6	0.437318	0.00404989
GOTERM_BP_FAT	GO:0034728~nucleosome organization	8	0.58309	0.00406219
GOTERM_BP_FAT	GO:0065004~protein-DNA complex assembly	8	0.58309	0.00406219
SMART	SM00414:H2A	5	0.364431	0.00416415
SP_PIR_KEYWORDS	nucleosome core	6	0.437318	0.00587485
SP_PIR_KEYWORDS	chromosomal protein	10	0.728863	0.0101936
GOTERM_BP_FAT	GO:0034622~cellular macromolecular complex assembly	13	0.947522	0.0136115
GOTERM_BP_FAT	GO:0006323~DNA packaging	8	0.58309	0.0182467
INTERPRO	IPR009072:Histone-fold	6	0.437318	0.0191736
GOTERM_BP_FAT	GO:0006333~chromatin assembly or disassembly	8	0.58309	0.0264597
GOTERM_BP_FAT	GO:0034621~cellular macromolecular complex subunit organization	13	0.947522	0.0315014
SP_PIR_KEYWORDS	isopeptide bond	14	1.02041	0.0332115
GOTERM_BP_FAT	GO:0065003~macromolecular complex assembly	16	1.16618	0.0375981
SP_PIR_KEYWORDS	ubl conjugation	22	1.6035	0.0395832
GOTERM_CC_FAT	GO:0044427~chromosomal part	16	1.16618	0.0421237
KEGG_PATHWAY	mmu05322:Systemic lupus erythematosus	8	0.58309	0.0550693
UP_SEQ_FEATURE	cross-link:Glycyl lysine isopeptide (Lys-Gly) (interchain with G-Cter in ubiquitin)	10	0.728863	0.0590487
GOTERM_BP_FAT	GO:0043933~macromolecular complex subunit organization	16	1.16618	0.0672913
GOTERM_BP_FAT	GO:0051276~chromosome organization	17	1.23907	0.0753375
GOTERM_CC_FAT	GO:0005694~chromosome	17	1.23907	0.0794176
GOTERM_BP_FAT	GO:0006325~chromatin organization	14	1.02041	0.0795309
GOTERM_BP_FAT	GO:0043623~cellular protein complex assembly	4	0.291545	0.552317
GOTERM_BP_FAT	GO:0006461~protein complex assembly	7	0.510204	0.565573
GOTERM_BP_FAT	GO:0070271~protein complex biogenesis	7	0.510204	0.565573
GOTERM_BP_FAT	GO:0051259~protein oligomerization	3	0.218659	0.57556
Annotation Cluster 12	Enrichment Score: 1.7174461489082142
Category	Term	Count	%	PValue
SP_PIR_KEYWORDS	transit peptide	22	1.6035	0.0103467
SP_PIR_KEYWORDS	mitochondrion	33	2.40525	0.0112674
GOTERM_CC_FAT	GO:0044429~mitochondrial part	25	1.82216	0.0167228
UP_SEQ_FEATURE	transit peptide:Mitochondrion	22	1.6035	0.024009
GOTERM_CC_FAT	GO:0005739~mitochondrion	49	3.57143	0.0552659
Annotation Cluster 13	Enrichment Score: 1.6710057185435583
Category	Term	Count	%	PValue
INTERPRO	IPR008160:Collagen triple helix repeat	8	0.58309	0.00448804
KEGG_PATHWAY	mmu04512:ECM-receptor interaction	9	0.655977	0.00606627
SP_PIR_KEYWORDS	collagen	8	0.58309	0.00679431
GOTERM_MF_FAT	GO:0048407~platelet-derived growth factor binding	3	0.218659	0.0217987
SP_PIR_KEYWORDS	triple helix	3	0.218659	0.0221996
SP_PIR_KEYWORDS	hydroxylation	6	0.437318	0.0269242
UP_SEQ_FEATURE	region of interest:Triple-helical region	3	0.218659	0.0961472
GOTERM_MF_FAT	GO:0005201~extracellular matrix structural constituent	3	0.218659	0.184916
Annotation Cluster 14	Enrichment Score: 1.5285103389375476
Category	Term	Count	%	PValue
GOTERM_BP_FAT	GO:0022612~gland morphogenesis	9	0.655977	0.00175731
GOTERM_BP_FAT	GO:0007435~salivary gland morphogenesis	4	0.291545	0.0341866
GOTERM_BP_FAT	GO:0007431~salivary gland development	4	0.291545	0.0486304
GOTERM_BP_FAT	GO:0060445~branching involved in salivary gland morphogenesis	3	0.218659	0.0818223
GOTERM_BP_FAT	GO:0035272~exocrine system development	4	0.291545	0.0952716
Annotation Cluster 15	Enrichment Score: 1.461050129106004
Category	Term	Count	%	PValue
INTERPRO	IPR001811:Small chemokine, interleukin-8-like	6	0.437318	0.00230163
SMART	SM00199:SCY	6	0.437318	0.00293596
GOTERM_MF_FAT	GO:0008009~chemokine activity	6	0.437318	0.00295312
GOTERM_MF_FAT	GO:0042379~chemokine receptor binding	6	0.437318	0.00331598
GOTERM_BP_FAT	GO:0042330~taxis	8	0.58309	0.0264597
GOTERM_BP_FAT	GO:0006935~chemotaxis	8	0.58309	0.0264597
INTERPRO	IPR001089:Small chemokine, C-X-C	3	0.218659	0.0304002
INTERPRO	IPR002473:Small chemokine, C-X-C/Interleukin 8	3	0.218659	0.0304002
INTERPRO	IPR018048:Small chemokine, C-X-C, conserved site	3	0.218659	0.0478505
PIR_SUPERFAMILY	PIRSF002522:CXC chemokine	3	0.218659	0.0573958
KEGG_PATHWAY	mmu04060:Cytokine-cytokine receptor interaction	14	1.02041	0.0622953
GOTERM_MF_FAT	GO:0005125~cytokine activity	9	0.655977	0.101013
SP_PIR_KEYWORDS	inflammatory response	5	0.364431	0.151488
SP_PIR_KEYWORDS	cytokine	8	0.58309	0.18925
KEGG_PATHWAY	mmu04062:Chemokine signaling pathway	8	0.58309	0.403459
SP_PIR_KEYWORDS	chemotaxis	3	0.218659	0.490666
Annotation Cluster 16	Enrichment Score: 1.4066919466571486
Category	Term	Count	%	PValue
GOTERM_MF_FAT	GO:0042803~protein homodimerization activity	12	0.874636	0.0128255
GOTERM_MF_FAT	GO:0042802~identical protein binding	14	1.02041	0.0421789
GOTERM_MF_FAT	GO:0046983~protein dimerization activity	14	1.02041	0.111367
Annotation Cluster 17	Enrichment Score: 1.3910329307308265
Category	Term	Count	%	PValue
GOTERM_BP_FAT	GO:0045667~regulation of osteoblast differentiation	6	0.437318	0.000541223
GOTERM_BP_FAT	GO:0045669~positive regulation of osteoblast differentiation	4	0.291545	0.00548589
GOTERM_BP_FAT	GO:0051094~positive regulation of developmental process	11	0.801749	0.060919
GOTERM_BP_FAT	GO:0045597~positive regulation of cell differentiation	9	0.655977	0.0963417
GOTERM_BP_FAT	GO:0045165~cell fate commitment	6	0.437318	0.354451
GOTERM_BP_FAT	GO:0030099~myeloid cell differentiation	3	0.218659	0.729553
Annotation Cluster 18	Enrichment Score: 1.3819524563241143
Category	Term	Count	%	PValue
UP_SEQ_FEATURE	binding site:NADP	5	0.364431	0.00483825
UP_SEQ_FEATURE	binding site:Substrate	15	1.09329	0.0322026
UP_SEQ_FEATURE	nucleotide phosphate-binding region:NADP	6	0.437318	0.0327683
UP_SEQ_FEATURE	site:Lowers pKa of active site Tyr	3	0.218659	0.0329367
SP_PIR_KEYWORDS	nadp	9	0.655977	0.0350966
PIR_SUPERFAMILY	PIRSF000097:aldo-keto reductase	3	0.218659	0.0758214
INTERPRO	IPR001395:Aldo/keto reductase	3	0.218659	0.10651
SP_PIR_KEYWORDS	oxidoreductase	20	1.45773	0.184595
Annotation Cluster 19	Enrichment Score: 1.3705640864677466
Category	Term	Count	%	PValue
GOTERM_CC_FAT	GO:0005626~insoluble fraction	24	1.74927	0.0317628
GOTERM_CC_FAT	GO:0042598~vesicular fraction	11	0.801749	0.0378585
GOTERM_CC_FAT	GO:0000267~cell fraction	26	1.89504	0.0381062
GOTERM_CC_FAT	GO:0005624~membrane fraction	23	1.67638	0.0386875
SP_PIR_KEYWORDS	microsome	7	0.510204	0.049405
GOTERM_CC_FAT	GO:0005792~microsome	10	0.728863	0.0682648
Annotation Cluster 20	Enrichment Score: 1.319917721112389
Category	Term	Count	%	PValue
GOTERM_BP_FAT	GO:0007368~determination of left/right symmetry	5	0.364431	0.0270266
GOTERM_BP_FAT	GO:0009855~determination of bilateral symmetry	5	0.364431	0.029125
GOTERM_BP_FAT	GO:0009799~determination of symmetry	5	0.364431	0.029125
GOTERM_BP_FAT	GO:0055123~digestive system development	3	0.218659	0.229091
Annotation Cluster 21	Enrichment Score: 1.2847821326530735
Category	Term	Count	%	PValue
SP_PIR_KEYWORDS	cell adhesion	18	1.31195	0.0248149
GOTERM_BP_FAT	GO:0007155~cell adhesion	22	1.6035	0.0740515
GOTERM_BP_FAT	GO:0022610~biological adhesion	22	1.6035	0.076104
Annotation Cluster 22	Enrichment Score: 1.267179963138539
Category	Term	Count	%	PValue
INTERPRO	IPR006210:EGF-like	13	0.947522	0.00579484
INTERPRO	IPR001881:EGF-like calcium-binding	8	0.58309	0.00842777
SMART	SM00181:EGF	13	0.947522	0.00878564
INTERPRO	IPR018097:EGF-like calcium-binding, conserved site	8	0.58309	0.00999485
INTERPRO	IPR000152:EGF-type aspartate/asparagine hydroxylation conserved site	8	0.58309	0.00999485
SMART	SM00179:EGF_CA	8	0.58309	0.0112292
INTERPRO	IPR013091:EGF calcium-binding	6	0.437318	0.0307848
SP_PIR_KEYWORDS	egf-like domain	12	0.874636	0.0342504
INTERPRO	IPR013032:EGF-like region, conserved site	14	1.02041	0.0536962
UP_SEQ_FEATURE	domain:EGF-like 5; calcium-binding	4	0.291545	0.0564539
UP_SEQ_FEATURE	domain:EGF-like 2; calcium-binding	5	0.364431	0.0653265
UP_SEQ_FEATURE	domain:EGF-like 4; calcium-binding	4	0.291545	0.0661161
UP_SEQ_FEATURE	domain:EGF-like 3; calcium-binding	4	0.291545	0.0819109
UP_SEQ_FEATURE	domain:EGF-like 8; calcium-binding	3	0.218659	0.114991
INTERPRO	IPR000742:EGF-like, type 3	9	0.655977	0.134933
UP_SEQ_FEATURE	domain:EGF-like 6; calcium-binding	3	0.218659	0.144775
UP_SEQ_FEATURE	domain:EGF-like 1	6	0.437318	0.199459
UP_SEQ_FEATURE	domain:EGF-like 4	3	0.218659	0.432517
INTERPRO	IPR006209:EGF	4	0.291545	0.634623
UP_SEQ_FEATURE	domain:EGF-like 2	3	0.218659	0.677247
Annotation Cluster 23	Enrichment Score: 1.2534530299107027
Category	Term	Count	%	PValue
GOTERM_BP_FAT	GO:0022612~gland morphogenesis	9	0.655977	0.00175731
GOTERM_BP_FAT	GO:0060443~mammary gland morphogenesis	4	0.291545	0.0568008
GOTERM_BP_FAT	GO:0060560~developmental growth involved in morphogenesis	3	0.218659	0.0664252
GOTERM_BP_FAT	GO:0060562~epithelial tube morphogenesis	7	0.510204	0.0761353
GOTERM_BP_FAT	GO:0030879~mammary gland development	6	0.437318	0.0793961
GOTERM_BP_FAT	GO:0060603~mammary gland duct morphogenesis	3	0.218659	0.151671
GOTERM_BP_FAT	GO:0048589~developmental growth	5	0.364431	0.276697
Annotation Cluster 24	Enrichment Score: 1.2049531373680205
Category	Term	Count	%	PValue
GOTERM_BP_FAT	GO:0007389~pattern specification process	21	1.53061	7.63255e-05
GOTERM_BP_FAT	GO:0045667~regulation of osteoblast differentiation	6	0.437318	0.000541223
GOTERM_BP_FAT	GO:0001704~formation of primary germ layer	6	0.437318	0.00399195
GOTERM_BP_FAT	GO:0050678~regulation of epithelial cell proliferation	7	0.510204	0.00649606
GOTERM_BP_FAT	GO:0042476~odontogenesis	6	0.437318	0.0066526
GOTERM_BP_FAT	GO:0050679~positive regulation of epithelial cell proliferation	5	0.364431	0.00883098
GOTERM_BP_FAT	GO:0030324~lung development	9	0.655977	0.00960929
GOTERM_BP_FAT	GO:0060425~lung morphogenesis	4	0.291545	0.00966031
GOTERM_BP_FAT	GO:0030323~respiratory tube development	9	0.655977	0.0106426
GOTERM_BP_FAT	GO:0007369~gastrulation	7	0.510204	0.0139
GOTERM_BP_FAT	GO:0060541~respiratory system development	9	0.655977	0.0178488
GOTERM_BP_FAT	GO:0060441~branching involved in lung morphogenesis	3	0.218659	0.0225122
GOTERM_BP_FAT	GO:0042475~odontogenesis of dentine-containing tooth	5	0.364431	0.0231092
GOTERM_BP_FAT	GO:0009953~dorsal/ventral pattern formation	5	0.364431	0.0908338
GOTERM_BP_FAT	GO:0048598~embryonic morphogenesis	15	1.09329	0.100631
GOTERM_BP_FAT	GO:0003002~regionalization	10	0.728863	0.119218
GOTERM_BP_FAT	GO:0035270~endocrine system development	5	0.364431	0.125362
GOTERM_BP_FAT	GO:0007398~ectoderm development	7	0.510204	0.144506
GOTERM_BP_FAT	GO:0040007~growth	9	0.655977	0.144699
GOTERM_BP_FAT	GO:0030900~forebrain development	8	0.58309	0.15859
GOTERM_BP_FAT	GO:0042733~embryonic digit morphogenesis	3	0.218659	0.180163
GOTERM_BP_FAT	GO:0021983~pituitary gland development	3	0.218659	0.180163
GOTERM_BP_FAT	GO:0035108~limb morphogenesis	6	0.437318	0.192656
GOTERM_BP_FAT	GO:0035107~appendage morphogenesis	6	0.437318	0.192656
GOTERM_BP_FAT	GO:0042692~muscle cell differentiation	6	0.437318	0.201973
GOTERM_BP_FAT	GO:0060173~limb development	6	0.437318	0.21144
GOTERM_BP_FAT	GO:0048736~appendage development	6	0.437318	0.21144
GOTERM_BP_FAT	GO:0045596~negative regulation of cell differentiation	8	0.58309	0.212685
GOTERM_BP_FAT	GO:0030326~embryonic limb morphogenesis	5	0.364431	0.258972
GOTERM_BP_FAT	GO:0035113~embryonic appendage morphogenesis	5	0.364431	0.258972
GOTERM_BP_FAT	GO:0021536~diencephalon development	3	0.218659	0.268821
GOTERM_BP_FAT	GO:0048589~developmental growth	5	0.364431	0.276697
GOTERM_BP_FAT	GO:0043010~camera-type eye development	5	0.364431	0.457254
GOTERM_BP_FAT	GO:0001708~cell fate specification	3	0.218659	0.468833
GOTERM_BP_FAT	GO:0009952~anterior/posterior pattern formation	5	0.364431	0.585194
GOTERM_BP_FAT	GO:0001654~eye development	5	0.364431	0.605619
GOTERM_BP_FAT	GO:0007423~sensory organ development	6	0.437318	0.818917
Annotation Cluster 25	Enrichment Score: 1.1897387768834053
Category	Term	Count	%	PValue
GOTERM_BP_FAT	GO:0051270~regulation of cell motion	8	0.58309	0.0242068
GOTERM_BP_FAT	GO:0040012~regulation of locomotion	8	0.58309	0.027638
GOTERM_BP_FAT	GO:0040017~positive regulation of locomotion	5	0.364431	0.029125
GOTERM_BP_FAT	GO:0030334~regulation of cell migration	7	0.510204	0.0361173
GOTERM_BP_FAT	GO:0030335~positive regulation of cell migration	4	0.291545	0.0749305
GOTERM_BP_FAT	GO:0051272~positive regulation of cell motion	4	0.291545	0.0952716
KEGG_PATHWAY	mmu04722:Neurotrophin signaling pathway	3	0.218659	0.934934
Annotation Cluster 26	Enrichment Score: 1.1714957345082475
Category	Term	Count	%	PValue
GOTERM_BP_FAT	GO:0051605~protein maturation by peptide bond cleavage	6	0.437318	0.0293053
GOTERM_BP_FAT	GO:0016485~protein processing	6	0.437318	0.0921854
GOTERM_BP_FAT	GO:0051604~protein maturation	6	0.437318	0.113215
Annotation Cluster 27	Enrichment Score: 1.158209605214427
Category	Term	Count	%	PValue
GOTERM_BP_FAT	GO:0010033~response to organic substance	23	1.67638	0.0164939
GOTERM_BP_FAT	GO:0009719~response to endogenous stimulus	10	0.728863	0.0580412
GOTERM_BP_FAT	GO:0009725~response to hormone stimulus	9	0.655977	0.0742969
GOTERM_BP_FAT	GO:0043434~response to peptide hormone stimulus	6	0.437318	0.109561
GOTERM_BP_FAT	GO:0032868~response to insulin stimulus	4	0.291545	0.207618
Annotation Cluster 28	Enrichment Score: 1.1464637640329425
Category	Term	Count	%	PValue
INTERPRO	IPR000884:Thrombospondin, type 1 repeat	5	0.364431	0.0626497
SMART	SM00209:TSP1	5	0.364431	0.0741036
UP_SEQ_FEATURE	domain:TSP type-1	3	0.218659	0.078316
Annotation Cluster 29	Enrichment Score: 1.1442860170333142
Category	Term	Count	%	PValue
INTERPRO	IPR018933:Netrin module, non-TIMP type	3	0.218659	0.0478505
SMART	SM00643:C345C	3	0.218659	0.0531625
INTERPRO	IPR001134:Netrin domain	3	0.218659	0.090511
UP_SEQ_FEATURE	domain:NTR	3	0.218659	0.114991
Annotation Cluster 30	Enrichment Score: 1.1398268638116922
Category	Term	Count	%	PValue
PIR_SUPERFAMILY	PIRSF000503:glutathione transferase	4	0.291545	0.0231725
KEGG_PATHWAY	mmu00480:Glutathione metabolism	6	0.437318	0.0284435
GOTERM_MF_FAT	GO:0004364~glutathione transferase activity	4	0.291545	0.0296525
INTERPRO	IPR004045:Glutathione S-transferase, N-terminal	4	0.291545	0.0302809
INTERPRO	IPR004046:Glutathione S-transferase, C-terminal	4	0.291545	0.0332931
GOTERM_MF_FAT	GO:0016765~transferase activity, transferring alkyl or aryl (other than methyl) groups	5	0.364431	0.049644
INTERPRO	IPR012335:Thioredoxin fold	7	0.510204	0.0531284
INTERPRO	IPR017933:Glutathione S-transferase/chloride channel, C-terminal	4	0.291545	0.0544566
COG_ONTOLOGY	Posttranslational modification, protein turnover, chaperones	6	0.437318	0.125131
UP_SEQ_FEATURE	domain:GST N-terminal	3	0.218659	0.134671
KEGG_PATHWAY	mmu00980:Metabolism of xenobiotics by cytochrome P450	5	0.364431	0.17637
UP_SEQ_FEATURE	domain:GST C-terminal	3	0.218659	0.251513
KEGG_PATHWAY	mmu00982:Drug metabolism	3	0.218659	0.719184
Annotation Cluster 31	Enrichment Score: 1.0940692170305
Category	Term	Count	%	PValue
GOTERM_BP_FAT	GO:0005976~polysaccharide metabolic process	7	0.510204	0.0361173
GOTERM_BP_FAT	GO:0030203~glycosaminoglycan metabolic process	4	0.291545	0.0899914
GOTERM_BP_FAT	GO:0006022~aminoglycan metabolic process	4	0.291545	0.160648
Annotation Cluster 32	Enrichment Score: 1.0487902353561351
Category	Term	Count	%	PValue
SP_PIR_KEYWORDS	electron transport	9	0.655977	0.0050135
GOTERM_BP_FAT	GO:0022900~electron transport chain	9	0.655977	0.0101162
GOTERM_BP_FAT	GO:0006091~generation of precursor metabolites and energy	15	1.09329	0.0104575
SP_PIR_KEYWORDS	mitochondrion	33	2.40525	0.0112674
KEGG_PATHWAY	mmu05012:Parkinson's disease	11	0.801749	0.0127971
GOTERM_CC_FAT	GO:0044429~mitochondrial part	25	1.82216	0.0167228
KEGG_PATHWAY	mmu05010:Alzheimer's disease	12	0.874636	0.0396325
GOTERM_BP_FAT	GO:0055114~oxidation reduction	26	1.89504	0.0571876
KEGG_PATHWAY	mmu05016:Huntington's disease	11	0.801749	0.0834837
GOTERM_CC_FAT	GO:0031090~organelle membrane	31	2.25948	0.0916802
SP_PIR_KEYWORDS	mitochondrion inner membrane	9	0.655977	0.113068
GOTERM_CC_FAT	GO:0019866~organelle inner membrane	14	1.02041	0.117054
GOTERM_CC_FAT	GO:0070469~respiratory chain	5	0.364431	0.117142
KEGG_PATHWAY	mmu00190:Oxidative phosphorylation	8	0.58309	0.141676
GOTERM_CC_FAT	GO:0005743~mitochondrial inner membrane	13	0.947522	0.147017
GOTERM_CC_FAT	GO:0031966~mitochondrial membrane	15	1.09329	0.173682
SP_PIR_KEYWORDS	respiratory chain	4	0.291545	0.22532
GOTERM_CC_FAT	GO:0005740~mitochondrial envelope	15	1.09329	0.241537
GOTERM_MF_FAT	GO:0015078~hydrogen ion transmembrane transporter activity	4	0.291545	0.363796
GOTERM_MF_FAT	GO:0015077~monovalent inorganic cation transmembrane transporter activity	4	0.291545	0.399436
GOTERM_BP_FAT	GO:0006119~oxidative phosphorylation	3	0.218659	0.442015
GOTERM_CC_FAT	GO:0031967~organelle envelope	17	1.23907	0.480923
GOTERM_CC_FAT	GO:0031975~envelope	17	1.23907	0.49574
GOTERM_MF_FAT	GO:0022890~inorganic cation transmembrane transporter activity	4	0.291545	0.650523
Annotation Cluster 33	Enrichment Score: 1.0475689834090005
Category	Term	Count	%	PValue
GOTERM_BP_FAT	GO:0042330~taxis	8	0.58309	0.0264597
GOTERM_BP_FAT	GO:0006935~chemotaxis	8	0.58309	0.0264597
GOTERM_BP_FAT	GO:0060326~cell chemotaxis	3	0.218659	0.16107
GOTERM_BP_FAT	GO:0030595~leukocyte chemotaxis	3	0.218659	0.16107
GOTERM_BP_FAT	GO:0050900~leukocyte migration	3	0.218659	0.318388
Annotation Cluster 34	Enrichment Score: 0.9926351556230606
Category	Term	Count	%	PValue
INTERPRO	IPR017891:Insulin-like growth factor binding protein, N-terminal	3	0.218659	0.0304002
INTERPRO	IPR000867:Insulin-like growth factor-binding protein, IGFBP	3	0.218659	0.0828042
SMART	SM00121:IB	3	0.218659	0.0915705
UP_SEQ_FEATURE	domain:IGFBP N-terminal	3	0.218659	0.0961472
GOTERM_MF_FAT	GO:0005520~insulin-like growth factor binding	3	0.218659	0.112128
GOTERM_BP_FAT	GO:0001558~regulation of cell growth	4	0.291545	0.445505
