# Supplementary material for: Endogenous mammalian histone H3.3 exhibits chromatin-related functions during development
Source: Epigenetics Chromatin. 2013 Apr 9;6:7. doi: 10.1186/1756-8935-6-7 (PMC3635903; doi:10.1186/1756-8935-6-7)
Supplement: Additional file 10: Table S5 — Basic statistics from the alignment and peak calling portion of the chromatin immunoprecipitation-sequencing (ChIP-Seq) analysis. Sequencing reads were aligned using Bowtie, followed by peak calling using both PeakRanger and Sole Search. [file 1756-8935-6-7-S10.xls]

## Sheet: Stats
Supplemental Table S5-ChIP-Seq analysis statistics
	H3K9ac WT1	H3K9ac WT2	H3K9ac KO1	H3K9ac KO2	H3K4me3 WT1	H3K4me3 WT2	H3K4me3 KO1	H3K4me3 KO2
# mapped reads	5651260	4414176	5315068	2115483	5516291	6328315	5776002	4364873
# unique reads	3921689	3367661	3772069	1669147	4092913	4683894	3788841	3357027
Number of peaks (PeakRanger)	15205	12984	12806	6875	17712	18267	17165	16480
Number of peaks (Sole Search)	15251	14585	11551	11033	14374	14823	14726	14475
Average peak height (Sole Search)	12.17	10.76	13.03	7.91	24.7	29.16	23.16	22.79
Median peak height (Sole Search)	10	9	11	7	23	28	22	22
Highest peak (Sole Search)	56	45	51	27	84	91	80	76
Lowest peak (Sole Search)	4	4	5	4	5	5	4	4
Average peak width (Sole Search)	1742.59	1580.67	1701.37	1350.71	2019.22	2021.9	2041.52	1948.95
