# Supplementary material for: Endogenous mammalian histone H3.3 exhibits chromatin-related functions during development
Source: Epigenetics Chromatin. 2013 Apr 9;6:7. doi: 10.1186/1756-8935-6-7 (PMC3635903; doi:10.1186/1756-8935-6-7)
Supplement: Additional file 12: Table S6 — Chromatin immunoprecipitation-sequencing (ChIP-Seq) differential peak analysis. Differential H3K4me3 and H3K9ac peaks were identified using R package DiffBind with False Discovery Rate < 0.1. Peak annotations within 30 kb of each peak were generated using Galaxy Cistrome tool peak2gene. [file 1756-8935-6-7-S12.xls]

## Sheet: H3K4me3-downinKO-peaks
Supplemental Table S6-ChIP-Seq Differential Peak Analysis
H3K4me3 peaks that are significantly lower in KO MEFs 1 and 2 vs. WT.
Differential peaks (columns A-K) were generated using R package DiffBind with FDR < 0.1 cutoff. Peak annotations within 30 kb of each peak (columns L-N) were generated using Galaxy Cistrome tool peak2gene.
chr	start	end	width	strand	Conc	Conc_KO	Conc_WT	Fold	p.value	FDR	gene	gene strand	TSS2pCenter
chr4	70039086	70039346	261	*	6.23718	0.0897463	7.22696	-7.13722	3.73e-42	5.25e-38
chr11	115883620	115885900	2281	*	8.18361	6.23943	8.98281	-2.74338	1.81e-40	1.28e-36	H3f3b|Galk1|Unk	-|-|+	-1058|10727|6875
chr3	54165070	54166454	1385	*	6.89348	5.6831	7.54226	-1.85916	1.59e-15	7.45e-12	Postn	+	-716
chr11	47191487	47193018	1532	*	5.8603	4.65245	6.50838	-1.85593	5.05e-11	1.78e-07	Sgcd	-	-552
chr11	115873079	115874212	1134	*	6.17942	5.17747	6.76503	-1.58757	3.18e-10	8.96e-07	H3f3b|Galk1|Unk	-|-|+	-12173|-388|17990
chr11	75235017	75236212	1196	*	6.92674	6.18689	7.4134	-1.22651	6.68e-09	1.34e-05	Serpinf2|Serpinf1	-|-	-17389|-511
chr6	3348180	3349604	1425	*	6.98323	5.78542	7.62853	-1.84312	2.11e-08	3.3e-05	Samd9l	-	-679
chr19	44371227	44372484	1258	*	6.67396	5.9546	7.15177	-1.19717	1.48e-07	0.000209283	Scd2	+	-3690
chr2	125329022	125329970	949	*	5.84028	5.01834	6.36064	-1.34229	6.03e-07	0.000772829	Fbn1	-	-2678
chr9	5345421	5346158	738	*	5.91307	5.10582	6.42761	-1.32179	7.55e-07	0.000887183	Casp12	+	-314
chr12	120475798	120477280	1483	*	6.70514	6.07528	7.14212	-1.06684	1.96e-06	0.00177515	Itgb8	-	-210
chr12	75904836	75905555	720	*	8.15841	7.67611	8.51923	-0.843121	2.29e-06	0.00177515
chr14	47006411	47006967	557	*	5.98639	5.27073	6.46259	-1.19185	2.39e-06	0.00177515	Gm15217|Bmp4	+|-	-7548|-3585
chr5	121262201	121263377	1177	*	6.39404	5.60221	6.90236	-1.30015	2.03e-06	0.00177515	Oas1b|Oas1c|Oas1e|Oas1b	+|-|-|+	-143|266|17250|-146
chr9	24346397	24346669	273	*	7.71777	7.20032	8.09782	-0.897508	2.38e-06	0.00177515
chr5	21049231	21050881	1651	*	6.8247	6.10205	7.30395	-1.2019	3.73e-06	0.00228853	Lrrc17	+	-712
chr8	80247347	80248600	1254	*	6.3817	5.752	6.8186	-1.0666	3.67e-06	0.00228853	Ednra	-	-378
chr11	3092640	3094223	1584	*	6.17047	5.24548	6.72954	-1.48406	4.06e-06	0.00233724	Eif4enif1|Eif4enif1|Eif4enif1|Eif4enif1|Sfi1	+|+|+|+|-	9566|8924|9590|9154|-35
chr6	121195293	121196855	1563	*	7.83191	7.12134	8.30587	-1.18452	4.14e-06	0.00233724	Usp18	+	-151
chr3	59147439	59148605	1167	*	6.14871	5.46646	6.61003	-1.14357	4.61e-06	0.00250049	Igsf10	-	-156
chr10	82995626	82997105	1480	*	7.35099	6.8349	7.73032	-0.895415	5.25e-06	0.00266763	A230046K03Rik|Aldh1l2	+|-	10320|-520
chr6	136822360	136824295	1936	*	7.68	7.07946	8.10276	-1.02331	8.6e-06	0.00418246	Mgp|Art4	-|-	-999|17206
chr11	100798710	100799954	1245	*	7.53427	7.02369	7.91063	-0.886944	9.1e-06	0.00427556	Stat3|Stat3|Stat3	-|-|-	-1493|-1493|-1493
chr13	60275938	60277122	1185	*	6.19239	5.36811	6.71368	-1.34557	1.13e-05	0.00499942	Gas1	-	-2366
chr15	42507357	42508363	1007	*	6.40049	5.82021	6.81318	-0.992971	1.46e-05	0.0062249	Angpt1	-	-481
chr3	95303230	95304275	1046	*	5.39481	4.64174	5.88708	-1.24533	1.54e-05	0.00638805	Ctsk|Ctss	+|+	-545|26955
chrX	130217961	130218986	1026	*	6.49433	5.85921	6.93381	-1.0746	1.75e-05	0.00705741	Pcdh19|Pcdh19	-|-	-5059|-5059
chr10	13737775	13738749	975	*	5.47948	4.75448	5.95974	-1.20526	2.11e-05	0.0080475
chr7	6351145	6351963	819	*	5.49955	4.7649	5.98399	-1.21909	2.09e-05	0.0080475	Gm16532|Zfp28	+|+	16331|-15527
chr10	121885541	121886972	1432	*	6.56142	5.96352	6.98288	-1.01936	2.56e-05	0.00876782	Avpr1a	+	-702
chr10	38685261	38686261	1001	*	5.35667	4.6246	5.83999	-1.21539	2.51e-05	0.00876782	Lama4	+	-441
chr16	85897557	85898566	1010	*	5.65107	4.94353	6.1237	-1.18017	2.81e-05	0.00876782	Adamts5	-	-3309
chr19	61215914	61217176	1263	*	8.09955	7.65699	8.43774	-0.780752	2.82e-05	0.00876782
chr2	145686239	145688534	2296	*	8.18957	7.72969	8.53776	-0.808071	2.73e-05	0.00876782
chr8	74060670	74061454	785	*	6.73292	5.96619	7.23091	-1.26472	2.45e-05	0.00876782	Tmem221|Fam125a|Plvap|Nxnl1|Bst2	-|+|-|-|-	-21708|5766|25394|-29486|-274
chr1	21156323	21157175	853	*	5.05801	4.25967	5.56896	-1.30928	3.04e-05	0.00912768
chr4	85699481	85700618	1138	*	5.51282	4.76455	6.00307	-1.23851	3.42e-05	0.00982917	Adamtsl1	+	-231
chr1	121315817	121317355	1539	*	6.39681	5.82527	6.80509	-0.979815	3.83e-05	0.0100439	Inhbb	-	-2239
chr13	49703260	49705080	1821	*	7.5491	6.98021	7.95603	-0.97582	3.89e-05	0.0100439	Ogn|Omd	+|+	-731|-26055
chr4	58217311	58219685	2375	*	8.21959	7.77373	8.5597	-0.785969	3.92e-05	0.0100439	Svep1	-	-970
chr7	48648056	48649417	1362	*	8.12787	7.69576	8.45995	-0.764185	3.75e-05	0.0100439	AI987944	-	106
chr16	63862954	63864407	1454	*	7.62861	7.17929	7.97072	-0.791438	4.16e-05	0.0102824	Epha3	-	-303
chr15	41662307	41663280	974	*	7.26738	6.66949	7.68883	-1.01934	5.28e-05	0.0122098	Oxr1	+	-290
chr6	3295172	3296182	1011	*	6.38711	5.47937	6.93996	-1.46059	5.82e-05	0.0130871
chrX	100381133	100381916	784	*	5.15832	4.39221	5.65606	-1.26385	5.85e-05	0.0130871	Nap1l2	-	-479
chr11	97702102	97703042	941	*	6.17606	5.58767	6.59281	-1.00514	6.44e-05	0.0138539	B230217C12Rik	+	-479
chr6	36759280	36760422	1143	*	6.19186	5.61604	6.6023	-0.986259	6.49e-05	0.0138539	Ptn	-	-1510
chr13	84487867	84489395	1529	*	6.6351	6.09381	7.02779	-0.933974	6.62e-05	0.0139207
chr2	18508723	18510354	1632	*	8.56452	8.11272	8.90807	-0.795358	7.32e-05	0.0151715
chr10	29252862	29254353	1492	*	7.13353	6.63189	7.50503	-0.87314	7.55e-05	0.0154334	Rspo3	-	-2066
chr11	72115145	72116398	1254	*	6.06551	5.23815	6.58801	-1.34986	7.73e-05	0.0155719	Xaf1|Fbxo39	+|+	-641|12174
chr9	38525695	38526986	1292	*	8.45459	8.01686	8.78996	-0.7731	8.6e-05	0.0165234	Vwa5a|Olfr919|Vwa5a	+|-|+	-488|20379|-488
chr3	122938587	122939330	744	*	5.10372	4.39836	5.57539	-1.17703	9.06e-05	0.0165833	Synpo2	-	-109
chr3	97568765	97570312	1548	*	6.54895	6.05024	6.91884	-0.868607	9.05e-05	0.0165833	Pde4dip	-	-2399
chr13	49640004	49640869	866	*	5.13002	4.22225	5.68288	-1.46063	9.76e-05	0.0174195	Aspn|Aspn	+|+	-625|-625
chr13	22005886	22006746	861	*	6.01243	5.39869	6.44165	-1.04296	0.000104431	0.0181774	Mir1983	-	17398
chr11	3230403	3232027	1625	*	7.50749	7.09595	7.82732	-0.731378	0.000111332	0.0186866	Limk2|Pik3ip1	-|+	-24929|-482
chr4	87014095	87014856	762	*	5.06336	4.31694	5.55281	-1.23587	0.000118225	0.019382
chr6	21935943	21937369	1427	*	7.21363	6.74684	7.56575	-0.818906	0.00012958	0.0209564	A430107O13Rik	+	-747
chrX	47890303	47891347	1045	*	6.28394	5.70153	6.6977	-0.996177	0.000130801	0.0209564
chr4	109348425	109349006	582	*	5.76171	5.15025	6.18982	-1.03957	0.000135105	0.0214028	Cdkn2c|Faf1	-|+	10738|516
chr11	3003869	3004074	206	*	5.84991	5.28847	6.25305	-0.964573	0.000138578	0.0217091	Pisd-ps1|Pisd-ps3	+|+	20052|20058
chr14	71058783	71059961	1179	*	5.99299	5.45037	6.38637	-0.936007	0.000163001	0.024191	Fgf17|Epb4.9|Npm2	-|-|-	17297|29411|6481
chr4	33376419	33377197	779	*	5.83275	5.24133	6.25101	-1.00968	0.000158068	0.024191	Rngtt	+	20477
chr6	4457596	4458501	906	*	7.18267	6.60915	7.59196	-0.982813	0.000161076	0.024191	Col1a2	+	-2352
chr7	116758570	116759907	1338	*	5.99776	5.45386	6.39183	-0.937972	0.000162569	0.024191	St5|St5	-|-	-1423|-1423
chr7	17579181	17580018	838	*	6.74993	6.27588	7.10614	-0.830269	0.000161447	0.024191	Ccdc8	+	337
chr7	91233586	91234979	1394	*	6.5907	6.09801	6.95729	-0.859285	0.000165113	0.0242493	9930013L23Rik	-	-733
chr4	57580989	57582709	1721	*	8.1625	7.78527	8.46126	-0.675991	0.000173626	0.0249791	Palm2	+	-696
chr7	7123891	7124719	829	*	7.25551	6.82258	7.58807	-0.765496	0.000171991	0.0249791	Zfp418	+	-242
chr10	127774205	127774578	374	*	5.23764	4.59007	5.68299	-1.09292	0.000178063	0.0250177	Cnpy2|Cs	+|+	-14877|496
chr3	66024130	66025395	1266	*	5.48851	4.85426	5.92758	-1.07332	0.000182766	0.0250177	Ptx3	+	-954
chr10	62705686	62706354	669	*	6.71614	6.23766	7.07484	-0.837182	0.000191072	0.0256564	Herc4	+	712
chr3	56378201	56379718	1518	*	6.76604	6.3221	7.10503	-0.782937	0.000193474	0.0257338
chr11	58028084	58029655	1572	*	6.90149	6.38204	7.28262	-0.900582	0.000197283	0.0259953	Igtp|Irgm2	+|+	-15812|-391
chr7	65653736	65654743	1008	*	7.30615	6.88893	7.62939	-0.740462	0.000205397	0.0265678
chr10	24315492	24317924	2433	*	7.62062	7.21993	7.93388	-0.713946	0.00021839	0.026789	Ctgf	+	-1461
chr14	47005328	47006023	696	*	6.05287	5.52226	6.43994	-0.917673	0.00020961	0.026789	Gm15217|Bmp4	+|-	-6534|-4599
chr3	148648837	148650007	1171	*	6.77551	6.30991	7.12695	-0.817041	0.000216683	0.026789
chr4	155026686	155027569	884	*	5.13234	4.46918	5.58494	-1.11577	0.000218507	0.026789	Cdk11b|Mmp23|Mib2	+|-|-	-28150|-366|-16209
chr5	115372394	115372640	247	*	5.25405	4.5787	5.71225	-1.13355	0.000214942	0.026789	Oasl2|2210016L21Rik|Oasl1	+|+|+	-25575|19693|731
chr7	105638310	105639841	1532	*	7.27583	6.82127	7.62096	-0.799691	0.000211967	0.026789	Lrrc32	+	3656
chr5	116903374	116904233	860	*	5.18264	4.50057	5.64389	-1.14332	0.000222702	0.0269974	2410137F16Rik	+	-15073
chr6	86353443	86353862	420	*	6.31163	5.78021	6.69913	-0.918926	0.000224037	0.0269974	Tia1|Tia1|Tia1|Pcyox1	+|+|+|-	560|560|560|6508
chr11	30783745	30785866	2122	*	4.91155	4.16978	5.39903	-1.22926	0.000234905	0.0280672	Gpr75	+	6291
chr12	3310026	3310997	972	*	5.63359	5.06909	6.03829	-0.969195	0.000239738	0.0284039	Rab10	-	542
chr12	85350100	85350983	884	*	5.35538	4.73898	5.78588	-1.0469	0.00024758	0.028733	Acot1|Acot2|Acot4	+|+|+	-90|-21731|28787
chr4	135577822	135578210	389	*	5.47064	4.88291	5.88706	-1.00415	0.000250699	0.0287366	Tceb3	-	452
chr4	133556036	133557248	1213	*	8.02028	7.63187	8.32599	-0.694116	0.000255478	0.0290483	Dhdds|Lin28a	-|-	-137|-18089
chr13	62753922	62755024	1103	*	7.82327	7.4346	8.12914	-0.694539	0.000265795	0.0299795
chr17	15532958	15534321	1364	*	7.86222	7.49614	8.15396	-0.657813	0.000269573	0.0301135	Dll1|Fam120b|Fam120b	-|+|+	20852|-430|-474
chr15	13101903	13103655	1753	*	6.2209	5.70986	6.59751	-0.887657	0.00027652	0.0304582	Cdh6	-	-615
chrX	85360507	85361441	935	*	5.75739	5.19638	6.16031	-0.963925	0.000288468	0.0315279	Il1rapl1	-	12
chr1	156993094	156994037	944	*	5.68868	5.13822	6.08615	-0.947938	0.000309733	0.032834	Mr1|Stx6	-|+	-345|12267
chr15	32710001	32711652	1652	*	7.0347	6.5831	7.37812	-0.795029	0.000307614	0.032834
chr12	21423738	21424154	417	*	5.8448	5.32735	6.22487	-0.897522	0.000353652	0.0369344	Ywhaq	-	649
chr5	150214279	150215859	1581	*	6.6502	6.21717	6.98281	-0.765647	0.000363068	0.0376389	6330406I15Rik|4930588N13Rik	+|+	-689|27211
chr12	16595465	16596644	1180	*	7.47517	7.07531	7.78791	-0.712597	0.000396157	0.0398958	Lpin1|Lpin1|Lpin1	-|-|-	-522|-522|-522
chr3	86350063	86351738	1676	*	6.31863	5.83268	6.6815	-0.848825	0.000392079	0.0398958	Mab21l2	-	-1305
chr4	155577457	155578313	857	*	6.58939	6.14025	6.9314	-0.79115	0.000393388	0.0398958	Plekhn1|Isg15|Agrn|2310042D19Rik|AW011738	-|-|-|+|+	-24766|2958|18641|12150|-493
chr6	119990010	119990479	470	*	4.91321	4.10649	5.42753	-1.32104	0.00039482	0.0398958	Wnk1|Wnk1|Wnk1|Mir706	-|-|-|-	1571|1571|1571|5915
chr16	42190043	42191045	1003	*	6.08644	5.60469	6.44696	-0.842273	0.000409818	0.0407288
chr9	3335258	3336350	1093	*	7.96843	7.60262	8.26	-0.65738	0.000415983	0.0407288	Alkbh8	+	-574
chr4	88286766	88287078	313	*	6.7866	6.28486	7.15816	-0.873297	0.000433084	0.0418223	Ifna13|C87499|C87499	-|-|-	-3441|6832|6832
chr9	20188691	20190324	1634	*	8.13504	7.78705	8.41519	-0.628137	0.000454586	0.0436	Zfp560	-	-95
chr17	23722536	23723487	952	*	6.99625	6.5919	7.31172	-0.719829	0.000458398	0.0436686	Zscan10|Zfp213|Zfp13	+|-|-	14811|21818|-13443
chr19	23217081	23218100	1020	*	7.43929	7.06184	7.73818	-0.676336	0.000469329	0.0444098	Klf9|Mir1192	+|+	-1875|6330
chr13	110230409	110231831	1423	*	7.01576	6.60915	7.33261	-0.723467	0.000488258	0.0455891
chr14	63812220	63812871	652	*	4.86442	4.20029	5.31747	-1.11719	0.000509539	0.0469542	Fdft1|Neil2	-|-	15915|183
chr2	61494251	61494900	650	*	4.55905	3.82029	5.04524	-1.22495	0.000513733	0.0470333
chr11	58012630	58013450	821	*	6.83474	6.37197	7.18456	-0.812592	0.000564873	0.0493387	Gm12250|Igtp|Irgm2|Mrpl22	+|+|+|+	-15696|17|15438|-27885
chr2	132072870	132073407	538	*	7.04093	6.63873	7.35509	-0.716364	0.000564266	0.0493387	5730494N06Rik|Pcna|5730494N06Rik|Cds2	-|-|-|+	-386|-5778|-386|15854
chr8	23616843	23618145	1303	*	6.5014	6.03748	6.85189	-0.814407	0.000562023	0.0493387
chr18	58368236	58369972	1737	*	7.46409	7.04699	7.78725	-0.740266	0.000576111	0.0497759	Fbn2	-	-476
chrX	132528399	132529118	720	*	5.45666	4.8876	5.86369	-0.976083	0.000584263	0.0499244	2900062L11Rik	+	-400
chr8	46495285	46496133	849	*	5.63798	5.07761	6.04057	-0.962955	0.000595913	0.0500106	Tlr3|Fam149a	-|-	-184|28064
chr19	60936772	60937832	1061	*	6.41375	5.96804	6.75377	-0.785734	0.000601284	0.0501627	Prdx3|Grk5|Sfxn4	-|+|-	-13139|28349|-31
chr3	38791272	38792787	1516	*	5.80212	5.27432	6.18771	-0.913384	0.000610345	0.0506192	Fat4	+	-6168
chr11	5761955	5763619	1665	*	7.6408	7.29217	7.92136	-0.629196	0.000627659	0.0517507	Pold2|Aebp1|Polm	-|+|-	-15472|-919|24768
chr17	14829073	14831435	2363	*	7.70438	7.33094	8.00077	-0.669828	0.0006483	0.052531	Thbs2	-	-1015
chr18	73786251	73787075	825	*	5.39503	4.82012	5.80501	-0.984883	0.000646809	0.052531
chr3	146608801	146609232	432	*	4.62745	3.85969	5.12588	-1.26619	0.000645954	0.052531
chr13	51503834	51505136	1303	*	7.32156	6.94089	7.62247	-0.681576	0.000660723	0.0529292	S1pr3	+	-499
chr16	56478141	56479420	1280	*	5.75629	5.18486	6.16452	-0.97966	0.000660182	0.0529292	Abi3bp|Abi3bp|Abi3bp|Abi3bp|Abi3bp	+|+|+|+|+	-822|-822|-822|-822|-822
chr2	49167783	49168822	1040	*	5.35838	4.75961	5.78028	-1.02066	0.000680228	0.0538794
chr10	91624896	91625681	786	*	6.19207	5.74149	6.53491	-0.793424	0.000694625	0.0546597	Rmst	-	-2635
chrX	166123091	166124502	1412	*	6.49783	5.93622	6.90105	-0.964835	0.000739877	0.0570028	Mid1	+	-618
chr13	40955189	40955868	680	*	5.51377	4.96575	5.90998	-0.944234	0.000769158	0.058303	Gcnt2|Gcnt2	+|+	27006|-28
chr13	67551976	67552893	918	*	7.25716	6.89252	7.54799	-0.655477	0.000768067	0.058303	Zfp874	-	-126
chr18	42110226	42111359	1134	*	6.91862	6.53429	7.2218	-0.687514	0.000781856	0.0586351	Prelid2	-	-56
chr2	35413752	35414533	782	*	5.64121	5.12237	6.02201	-0.89964	0.000820063	0.061175	Dab2ip	+	-165
chr12	3960053	3960976	924	*	5.54962	5.03127	5.93016	-0.898893	0.000824473	0.0611802	Pomc	+	-5564
chr3	18142661	18143438	778	*	4.82787	4.17695	5.27479	-1.09784	0.00085224	0.0625819	Cyp7b1	-	-289
chr12	68160104	68160867	764	*	9.12511	8.81061	9.38317	-0.572559	0.000870383	0.0627547
chr17	36342337	36342970	634	*	4.85675	4.19272	5.30975	-1.11703	0.000876848	0.0627547	H2-T3|Gm6623	-|+	15557|-26932
chr2	140495817	140497224	1408	*	7.73546	7.39937	8.00786	-0.608487	0.000871693	0.0627547	Flrt3|Flrt3	-|-	-692|-692
chr19	47393962	47394963	1002	*	5.72693	5.21915	6.10177	-0.882621	0.000884759	0.0629734
chr19	57192678	57193562	885	*	5.66945	5.12992	6.06122	-0.931305	0.000888836	0.0629734	Ablim1	-	-379
chr8	49639182	49641405	2224	*	7.92964	7.59477	8.20124	-0.60647	0.000911326	0.0639243
chr11	48682724	48684971	2248	*	8.89687	8.55381	9.17382	-0.620009	0.000923351	0.0644471	Irgm1	-	-1001
chr9	56995323	56996334	1012	*	6.92579	6.54483	7.22688	-0.682056	0.000932724	0.0647806	Commd4|Neil1|Man2c1|1700041C23Rik	-|-|+|+	-10278|987|-17245|27253
chr3	126066718	126067711	994	*	6.45533	5.98566	6.80907	-0.823409	0.000946771	0.0653459	Arsj	+	-445
chr6	5247153	5248622	1470	*	7.45785	7.09073	7.75025	-0.659517	0.000950131	0.0653459	Pon2	-	-486
chr10	117230028	117230409	382	*	4.58646	3.86889	5.0635	-1.19461	0.000955305	0.0653828	Nup107	-	457
chr7	20407094	20408034	941	*	5.74408	5.25955	6.10614	-0.846594	0.000993232	0.0670028	Cblc|Cblc|Bcl3	-|-|-	25406|25406|-540
chr9	7176472	7177379	908	*	5.81094	5.33767	6.16671	-0.829037	0.00100834	0.0673774	Dcun1d5|Dync2h1	+|-	7640|-121
chr5	4758175	4758705	531	*	6.22332	5.79277	6.55448	-0.761705	0.00103191	0.0683048	Fzd1	-	224
chr13	67914563	67915672	1110	*	7.71302	7.38362	7.98102	-0.597399	0.00104781	0.0690329	Zfp273	+	-365
chr12	104672233	104673140	908	*	5.61298	5.09002	5.99599	-0.905974	0.00105652	0.0692481	Ddx24|Ddx24|Ifi27l1|Ifi27l2a|Ifi27l2b|Ifi27l1|Ifi27l1|Ifi27l1|Ifi27l1	-|-|+|-|-|+|+|+|+	8696|8609|-288|-9204|-22747|-288|-288|-288|-288
chr17	22098587	22100650	2064	*	8.93373	8.63599	9.18041	-0.544415	0.00107898	0.0692481	4930432O21Rik|3110048L19Rik	+|-	-93|201
chr6	92890625	92891677	1053	*	6.26753	5.82282	6.60698	-0.784153	0.00108054	0.0692481	9530026P05Rik	+	-576
chr4	48056452	48056916	465	*	6.11923	5.65282	6.47113	-0.818308	0.00109573	0.0699038	Nr4a3	+	7435
chr7	26540040	26541088	1049	*	6.32599	5.89718	6.65611	-0.758934	0.00112462	0.0707856	Hnrnpul1|Hnrnpul1	-|-	825|844
chr13	21258578	21259401	824	*	7.59121	7.20123	7.8979	-0.696671	0.00114261	0.0714138	Trim27|Olfr1368	+|-	12838|24065
chr16	23609386	23611314	1929	*	6.73757	5.74469	7.32015	-1.57547	0.00115705	0.0718645	Rtp4	+	-346
chr13	74659232	74660828	1597	*	7.27768	6.92614	7.56013	-0.633987	0.00118641	0.0733652	Zfp825	-	28632
chr13	72098601	72101000	2400	*	7.37263	6.99464	7.67186	-0.677213	0.00119553	0.0736061	Irx1	-	-1371
chr1	45368262	45369817	1556	*	8.15144	7.77253	8.45125	-0.678719	0.00121344	0.0740621	Col3a1	+	-657
chr18	47526455	47529513	3059	*	8.58612	8.28856	8.83268	-0.544122	0.00121224	0.0740621	Sema6a	-	-538
chr10	62348766	62349954	1189	*	6.18711	5.76473	6.51343	-0.748703	0.00127804	0.0763521	Tet1	-	6598
chr10	69983212	69984248	1037	*	5.5853	5.06923	5.96462	-0.895385	0.00127294	0.0763521
chr9	113839246	113839903	658	*	5.7814	5.3203	6.13027	-0.809966	0.00133187	0.0785693	Ubp1|Ubp1	+|+	477|477
chr11	31069364	31069889	526	*	4.63403	3.95252	5.09502	-1.14251	0.00137752	0.0805028
chr15	78860107	78861705	1599	*	7.10065	6.72833	7.39632	-0.667989	0.00140506	0.080857	Gcat|H1f0|Gcat|Galr3	+|+|+|+	397|-2265|397|11408
chr5	92512939	92513237	299	*	5.37081	4.83996	5.75801	-0.91805	0.00140253	0.080857	G3bp2|G3bp2|G3bp2|G3bp2|G3bp2	-|-|-|-|-	505|327|505|1145|327
chr14	11993936	11995047	1112	*	6.63524	6.23219	6.94993	-0.717735	0.00142572	0.0817123	Fhit	-	-55
chr14	79700293	79701336	1044	*	5.79626	5.33091	6.14755	-0.816638	0.0014819	0.0828368	1190002H23Rik	-	-628
chr5	138696393	138697838	1446	*	7.58334	7.25704	7.84929	-0.592243	0.00148647	0.0828368	BC055004|Gal3st4|0910001L09Rik|Stag3|BC037034|Gpc2	+|-|+|+|-|-	-29984|-16867|-406|24621|-8165|-24050
chr3	85844334	85845189	856	*	5.07546	4.52508	5.47289	-0.947809	0.00149522	0.0829962
chr18	38344946	38345633	688	*	5.54404	5.05247	5.91002	-0.857549	0.00150366	0.0831377	Pcdh1	-	-24127
chr1	167977801	167979117	1317	*	6.48134	6.08369	6.79274	-0.709045	0.00153266	0.0841467
chr8	24205947	24206344	398	*	8.08129	7.77949	8.33074	-0.551252	0.00154225	0.0842799
chr19	5509342	5510603	1262	*	6.3423	5.94323	6.65457	-0.711348	0.00155536	0.0846679	Snx32|Cfl1|1700020D05Rik|Mus81	-|+|-|-	-517|-19518|6185|21636
chr13	67521918	67522769	852	*	6.34539	5.9341	6.66507	-0.730967	0.0016011	0.0858884	Zfp429|Zfp459	-|-	21640|-11
chr15	3946182	3946667	486	*	5.85443	5.39518	6.20226	-0.80708	0.00161433	0.0858884	Fbxo4|AW549877	-|-	16851|672
chr10	29254947	29255652	706	*	6.43671	6.04821	6.74248	-0.694273	0.00169955	0.0883758	Rspo3	-	-374
chr14	56406767	56407885	1119	*	6.70212	6.33074	6.9972	-0.666461	0.00171123	0.0883758	Ripk3|Ripk3|Ltb4r1|Ripk3|Ltb4r2|Adcy4	-|-|+|-|+|-	-368|-368|-22528|-368|-26566|4470
chr15	32175931	32176418	488	*	5.59905	5.08594	5.97677	-0.890827	0.00170413	0.0883758	Sema5a|Snord123	+|-	-1607|-309
chr17	33530925	33532069	1145	*	7.83054	7.51227	8.09113	-0.578866	0.00170173	0.0883758	Zfp101	-	-85
chr18	34738138	34738933	796	*	5.11934	4.54324	5.52993	-0.986689	0.0017055	0.0883758	Nme5|4933408B17Rik	-|-	-225|-18587
chr2	131386185	131388138	1954	*	7.25958	6.92149	7.53328	-0.611788	0.00167481	0.0883758	Adra1d	-	-860
chr3	127110661	127111932	1272	*	7.49833	7.16563	7.76851	-0.602877	0.0017654	0.0901827
chr9	49293869	49294753	885	*	6.83466	6.47111	7.12479	-0.653681	0.00176065	0.0901827	Ttc12	-	-19
chr13	67369350	67370461	1112	*	7.62512	7.27076	7.90937	-0.638607	0.00181673	0.0918065	Zfp458|F630042J09Rik	-|+	-99|9624
chr19	44370027	44371008	982	*	6.8008	6.43602	7.09172	-0.655699	0.0018642	0.093535	Scd2	+	-2352
chr5	104890019	104890901	883	*	5.45173	4.93886	5.82932	-0.89046	0.0018633	0.093535	Pkd2|Spp1	+|+	-1985|-26324
chr10	125405208	125405812	605	*	6.48345	6.0713	6.80365	-0.732351	0.00189186	0.0942521	Lrig3	+	-2236
chrX	83022294	83022840	547	*	5.85926	5.40841	6.20226	-0.793844	0.0019096	0.0944681	Gyk|Gyk	-|-	409|409
chr11	3004386	3004760	375	*	6.94003	6.54468	7.25001	-0.705333	0.00191642	0.0944742	Pisd-ps1|Pisd-ps3	+|+	19450|19456
chr16	36041067	36042193	1127	*	6.90785	6.55376	7.19192	-0.63816	0.00196117	0.0960086	Wdr5b|Fam162a	+|-	-355|-29971
chr17	29232667	29233163	497	*	6.70579	6.30804	7.01725	-0.709213	0.00195501	0.0960086	Cdkn1a|Cdkn1a|LOC100499420	+|+|-	-4985|-2199|17009
chr13	67406693	67407786	1094	*	7.10165	6.73239	7.39541	-0.663023	0.00202028	0.0972148	Zfp457|Zfp595|F630042J09Rik	-|-|+	-109|-26257|-27710
chr16	85898981	85899886	906	*	5.76212	5.31334	6.10392	-0.790579	0.0020151	0.0972148	Adamts5	-	-1937
chr17	68299833	68300568	736	*	5.26172	4.72314	5.653	-0.929862	0.00200595	0.0972148
chr13	62886664	62887589	926	*	7.36106	7.00534	7.64619	-0.640855	0.00204868	0.0975822	Mir713	+	-25028
chr2	51000582	51001992	1411	*	7.65603	7.30014	7.94127	-0.641132	0.00204724	0.0975822	Rnd3	-	-3344
chr10	76085002	76086251	1250	*	6.42554	5.95654	6.7789	-0.822365	0.00210125	0.0982042	Col6a2	-	-523
chr2	51789257	51790014	758	*	4.98477	4.37225	5.41339	-1.04114	0.00208254	0.0982042	Rbm43|Rbm43|Rbm43	-|-|-	-894|-529|-894
chr6	71093438	71094542	1105	*	6.4831	6.07939	6.7982	-0.718809	0.00209822	0.0982042	Thnsl2|Thnsl2	-|-	-380|-380
chr7	148451627	148452544	918	*	6.68922	6.30295	6.9936	-0.690648	0.00209765	0.0982042	Cdhr5|Drd4|Sct|Irf7|Cdhr5	-|+|-|-|-	-10600|25819|-12945|-215|-10600
chr2	51893263	51894593	1331	*	6.27376	5.81035	6.62395	-0.813603	0.00216218	0.0996497	Tnfaip6	+	-296
chr5	45189271	45190991	1721	*	6.37613	5.87371	6.74806	-0.874344	0.00216276	0.0996497	Ldb2|Ldb2	-|-	-815|-815
chr7	49947468	49948664	1197	*	7.74235	7.35583	8.04689	-0.691063	0.00215335	0.0996497	Gm5595	-	-22

## Sheet: H3K4me3-upinKO-peaks
H3K4me3 peaks that are significantly higher in KO MEFs vs. WT.
Differential peaks (columns A-K) were generated using R package DiffBind with FDR < 0.1 cutoff. Peak annotations within 30 kb of each peak (columns L-N) were generated using Galaxy Cistrome tool peak2gene.
chr	start	end	width	strand	Conc	Conc_KO	Conc_WT	Fold	p.value	FDR	gene	gene strand	TSS2pCenter
chr6	55401946	55402826	881	*	5.35858	6.00753	4.1476	1.85994	1.32e-09	3.09e-06	Adcyap1r1|Adcyap1r1	+|+	-413|-413
chr11	96607167	96608772	1606	*	7.32774	7.78908	6.64545	1.14363	1.34e-08	2.35e-05
chr9	57493177	57493578	402	*	5.44657	6.00969	4.51021	1.49948	9.91e-07	0.00107488	Csk|Lman1l	-|-	390|24796
chr6	31075255	31076488	1234	*	6.17499	6.63608	5.49327	1.14281	1.46e-06	0.00146726
chr1	75396598	75397448	851	*	5.0736	5.63608	4.139	1.49709	2.94e-06	0.00207234	Speg|Speg|Speg|Speg	+|+|+|+	-14839|-18335|-364|-25152
chr4	129190910	129192297	1388	*	7.0262	7.44971	6.42414	1.02557	3.31e-06	0.0022212	1700125D06Rik|Hdac1|Marcksl1|Tssk3	+|-|+|-	-23170|-28287|-779|23589
chrX	12857713	12858797	1085	*	7.25049	7.65217	6.69187	0.960305	5.3e-06	0.00266763	Ddx3x	+	-108
chr10	32609006	32610775	1770	*	6.73864	7.13417	6.19192	0.942257	9.4e-06	0.00427556	Nkain2|Nkain2	-|-	169|169
chr18	39649154	39649444	291	*	5.45669	5.9341	4.73824	1.19586	2.86e-05	0.00876782	Nr3c1	-	2400
chr4	107107256	107108053	798	*	5.91104	6.35478	5.26689	1.08789	2.78e-05	0.00876782	Glis1	+	-331
chr4	149319010	149320023	1014	*	5.70363	6.15402	5.04524	1.10878	2.42e-05	0.00876782	Spsb1	-	-9599
chr4	45542901	45543265	365	*	5.80392	6.26527	5.12161	1.14366	3.22e-05	0.00945056	Shb	-	-617
chr12	76918853	76920564	1712	*	7.85477	8.17919	7.43557	0.743621	3.61e-05	0.0100439	Syne2	+	-404
chrX	68809146	68809709	564	*	5.0676	5.58738	4.24714	1.34024	3.74e-05	0.0100439	Hmgb3	+	-260
chr17	24277397	24279145	1749	*	7.60435	7.94151	7.16354	0.777971	4.08e-05	0.0102824	Pdpk1|Atp6v0c|Pdpk1|Amdhd2	-|-|-|-	-285|-28103|-290|-22429
chr2	71625138	71626521	1384	*	7.03404	7.40773	6.52838	0.879351	4.5e-05	0.010927	Itga6	+	-690
chr15	88650034	88651099	1066	*	7.1124	7.45854	6.65607	0.802473	4.85e-05	0.0115966	Alg12|Creld2|Alg12	-|+|-	818|-491|818
chr2	168566358	168567265	908	*	5.49103	5.95892	4.79416	1.16477	5.16e-05	0.0121322	Atp9a|Sall4|Sall4|Sall4	-|-|-|-	-489|-25890|-25890|-25890
chr7	134890075	134891091	1017	*	6.43603	6.85785	5.83741	1.02044	6.42e-05	0.0138539	Fbxl19|Orai3|Ctf2	+|+|-	-295|22745|21453
chr12	74685485	74686488	1004	*	6.19373	6.60183	5.62253	0.979306	8.05e-05	0.0159771	Prkch	+	41
chr11	102178193	102178963	771	*	6.57771	7.00419	5.9696	1.03459	8.46e-05	0.0165234	Ubtf|Atxn7l3|Atxn7l3|Ubtf	-|-|-|-	-23|20635|20635|-1832
chr15	96118040	96118552	513	*	6.31917	6.71638	5.76922	0.947161	8.72e-05	0.0165234	Arid2|E330033B04Rik	+|-	-344|12590
chr16	94791230	94791638	409	*	5.68011	6.10407	5.07713	1.02694	8.79e-05	0.0165234	Dyrk1a|Dyrk1a	+|+	1079|378
chr3	106838798	106839814	1017	*	5.68305	6.12814	5.03604	1.09209	9.72e-05	0.0174195	Kcna3|AI504432	+|+	-227|3115
chr11	87912890	87913674	785	*	6.36368	6.74421	5.84534	0.898868	0.000101146	0.0178257	Cuedc1	+	-635
chr1	136456603	136457946	1344	*	7.82595	8.1892	7.33929	0.849919	0.000109388	0.0185815	4931440L10Rik|Kdm5b|4931440L10Rik	-|+|-	13675|-520|13675
chr12	31760044	31760918	875	*	6.10483	6.49299	5.57218	0.920813	0.000108839	0.0185815	Fam110c	+	-1649
chr5	149864025	149864702	678	*	5.87603	6.32019	5.23099	1.08919	0.000113137	0.018766	Hmgb1	-	-250
chr6	120413084	120414261	1178	*	7.27153	7.59618	6.85194	0.744236	0.000175469	0.0249892	Il17ra	+	-458
chr11	102680458	102681297	840	*	6.21588	6.59319	5.70355	0.889643	0.000182448	0.0250177	Gjc1|Gjc1|Gjc1|Higd1b	-|-|-|+	404|-123|14544|16732
chr8	73328253	73328988	736	*	5.5984	6.01856	5.00315	1.01541	0.000179843	0.0250177	Il12rb1|Pik3r2|Mast3|2010320M18Rik	+|-|-|+	3727|28009|12288|-27860
chr7	135110994	135111408	415	*	6.99124	7.38182	6.45398	0.927833	0.000190417	0.0256564	Prss36|Pycard|Fus	-|-|+	20962|-26180|-209
chrX	131543346	131543831	486	*	5.32932	5.7699	4.69188	1.07803	0.00020459	0.0265678	Zmat1	-	-160
chr16	17927314	17928738	1425	*	7.92845	8.24133	7.52837	0.71296	0.000243304	0.0285861	Dgcr14|Tssk2|Dgcr14|Gsc2|Slc25a1	-|+|-|-|-	16585|-29297|16585|12874|-286
chr2	122463540	122464266	727	*	4.96044	5.42508	4.27084	1.15425	0.00024863	0.028733	AA467197|Gatm|Mir147	+|-|+	-281|26890|2635
chr10	5959015	5959282	268	*	5.02267	5.4976	4.30989	1.18771	0.000271255	0.0301135	Zbtb2	+	-716
chr15	76058705	76059941	1237	*	6.75323	7.0908	6.31173	0.779067	0.000293375	0.0318177	Plec|Plec|Plec|Parp10|Parp10|Plec|Plec|Grina|Plec|Plec|Plec|Plec|Plec|Plec|Plec|Plec|Mir1942	-|-|-|-|-|-|-|+|-|-|-|-|-|-|-|-|-	22572|-2485|29058|-14547|-14547|20640|-2485|17913|-604|19728|20240|20640|22572|28286|29058|29487|13220
chr4	133308551	133309380	830	*	6.65357	7.04485	6.11499	0.929865	0.000305627	0.032834	Arid1a	-	-561
chr3	91884375	91885843	1469	*	6.45469	6.83721	5.93265	0.904556	0.000342105	0.035995	Lor	-	-1955
chr11	76435528	76437058	1531	*	6.42826	6.78407	5.95491	0.829167	0.000413506	0.0407288
chr6	28211570	28211959	390	*	5.84285	6.26323	5.24714	1.01608	0.000412787	0.0407288	Zfp800	-	163
chr5	143178082	143178586	505	*	4.51693	5.02688	3.72106	1.30582	0.000426384	0.0414592	Slc29a4	+	-280
chr4	132767725	132768968	1244	*	6.54083	6.89244	6.07493	0.817509	0.000474267	0.044578	Gpr3|Map3k6|Cd164l2	-|+|+	-105|28386|8377
chr5	113566602	113568217	1616	*	6.3365	6.68018	5.88447	0.795708	0.000492184	0.0456533	2900026A02Rik	-	-24924
chr13	46058758	46060370	1613	*	7.89003	8.20961	7.47891	0.730698	0.000531522	0.0482997	Atxn1	-	-781
chr5	125343076	125344347	1272	*	7.58804	7.87472	7.22991	0.644801	0.000534418	0.0482997	Zfp664|Ccdc92	+|-	-637|1120
chr11	118883951	118885311	1361	*	7.04863	7.38265	6.61322	0.769429	0.000539683	0.0484649	Cbx2|Cbx8	+|-	-289|-17596
chr14	57675963	57677188	1226	*	5.95515	6.3255	5.4556	0.869898	0.000559173	0.0493387	Gja3	-	-207
chr4	128924862	128925529	668	*	5.68408	6.08553	5.12591	0.959622	0.00056691	0.0493387	C77080	-	-492
chrX	18813651	18814989	1339	*	6.41045	6.75054	5.96464	0.785901	0.000578995	0.0497759
chr11	79343055	79344188	1134	*	5.05286	5.53768	4.3173	1.22037	0.000595213	0.0500106	Evi2a|Evi2b|Evi2a|Omg|Evi2b	-|-|-|-|-	-490|6357|-490|26037|-470
chr7	25247477	25249358	1882	*	7.99803	8.26885	7.66435	0.604498	0.00059503	0.0500106	Plaur|Cadm4|Irgc1	+|+|-	-899|18624|17716
chr13	112279787	112280281	495	*	5.86173	6.23391	5.35884	0.87507	0.00066917	0.053303	Gpbp1|Gpbp1	-|-	-215|-215
chr17	13898003	13899124	1122	*	6.69466	7.03226	6.2531	0.779157	0.000697833	0.0546597	Mllt4|Tcte2	+|-	-1016|162
chr4	100741338	100742418	1081	*	5.3483	5.79502	4.69779	1.09724	0.000715225	0.0554063	Raver2	+	-236
chr8	124955514	124957017	1504	*	7.2543	7.59635	6.8051	0.791251	0.00071504	0.0554063	Cyba|Snai3|Mvd|Il17c|9330133O14Rik|Mvd	-|-|-|+|-|-	-575|-28327|-11057|-10281|-18957|-11057
chr11	68199421	68200322	902	*	5.20736	5.6331	4.60075	1.03235	0.000748246	0.0573344	Ntn1	-	-457
chr5	97425932	97426383	452	*	5.23906	5.65006	4.66214	0.987918	0.000779846	0.0586351	Bmp2k	+	550
chr1	172994440	172996112	1673	*	8.30528	8.62677	7.89097	0.735793	0.000830921	0.0613359	Fcgr3	-	5742
chr2	103809555	103811378	1824	*	5.87995	6.25997	5.36257	0.897406	0.000863117	0.0627547	Lmo2|Lmo2|Lmo2|Lmo2	+|+|+|+	-23|-753|-12315|-23
chr8	123061240	123061670	431	*	5.17513	5.5817	4.60695	0.974743	0.000873342	0.0627547	Gse1|Gse1	+|+	-147|-1699
chr11	98063676	98064448	773	*	7.46679	7.76417	7.09175	0.672421	0.000902652	0.0636325	Med1|Cdk12|Cdk12|Med1|Cdk12|Med1	-|+|+|-|+|-	9455|556|556|9842|556|9455
chr15	80934156	80935720	1565	*	5.88125	6.236	5.4098	0.826206	0.000960381	0.0654126	Mkl1	-	-511
chr3	51143172	51145204	2033	*	8.30914	8.57985	7.97561	0.604235	0.000982493	0.066597	Elf2	-	14279
chr4	116667786	116668705	920	*	7.00072	7.32024	6.58969	0.730551	0.00100161	0.0672461	Eif2b3|Urod|Eif2b3|Hectd3	+|-|+|+	23767|1265|23767|-293
chr3	119485847	119486245	399	*	5.32995	5.78742	4.65617	1.13126	0.00101652	0.0676035	Ptbp2	-	-260
chr11	77796310	77797915	1606	*	8.54322	8.79876	8.23248	0.566281	0.0010766	0.0692481	Phf12	+	-795
chr4	141345918	141346826	909	*	7.48023	7.76096	7.13135	0.629605	0.00107893	0.0692481	Casp9|Dnajc16	+|-	3154|-187
chr6	115311071	115311899	829	*	5.72921	6.08995	5.24706	0.842894	0.0010655	0.0692481	Pparg	+	-247
chr6	128093709	128094266	558	*	5.7044	6.0671	5.21875	0.84835	0.00110715	0.0699985	Tspan9	-	391
chr6	135015660	135017189	1530	*	7.3756	7.6714	7.00308	0.668319	0.00110493	0.0699985	Gprc5a	+	-745
chr5	34530013	34530283	271	*	4.69443	5.18091	3.95501	1.2259	0.00114473	0.0714138	Mxd4|Haus3|Poln	-|-|-	-211|18075|18051
chr12	85532835	85534847	2013	*	8.25288	8.51644	7.93016	0.586285	0.00123894	0.0749689	C130039O16Rik|C130039O16Rik	-|-	-25990|-1124
chr5	138181849	138182268	420	*	5.73477	6.11405	5.21878	0.895276	0.00123477	0.0749689	Tsc22d4|6430598A04Rik	+|-	5165|832
chr1	134034372	134036395	2024	*	8.31216	8.56813	8.00078	0.56735	0.00127337	0.0763521	Cdk18	-	-879
chr1	173002059	173003682	1624	*	8.15792	8.45209	7.78799	0.6641	0.00128569	0.0764851	Fcgr3	-	13336
chr4	132567121	132568359	1239	*	7.82522	8.10153	7.48316	0.618372	0.00130856	0.0775186	Ahdc1	+	-320
chr5	123228272	123229350	1079	*	6.91842	7.21903	6.53822	0.680806	0.00135012	0.0793142	Camkk2	-	14508
chr7	133646116	133646845	730	*	7.83755	8.14457	7.44701	0.697561	0.00138178	0.0805028	Sh2b1|Tufm|Sh2b1|Tufm|Atxn2l	-|+|-|+|-	27836|-15612|27836|-15612|-336
chr4	137881580	137882558	979	*	6.8558	7.18968	6.42061	0.769072	0.001389	0.0805904	Ddost|Pink1	+|-	-21417|-142
chr19	3851814	3852230	417	*	5.84614	6.20769	5.36257	0.845119	0.00143744	0.0820058	Chka|Chka	+|+	-250|-250
chr6	118146821	118147604	784	*	4.81797	5.27778	4.13906	1.13872	0.00144594	0.0820058	Ret|Ret	-|-	-550|-550
chr6	89593701	89595249	1549	*	6.89017	7.17922	6.52832	0.650901	0.00144829	0.0820058	Txnrd3|Txnrd3|Txnrd3|Txnrd3	+|+|+|+	-494|-494|-494|-494
chr6	90937705	90938296	592	*	4.27655	4.77995	3.49676	1.28319	0.00146622	0.0826887
chr12	87039061	87039579	519	*	4.82175	5.25967	4.1899	1.06977	0.00148061	0.0828368	Batf	+	-11651
chr3	33918993	33919306	314	*	5.60782	6.03952	4.98894	1.05058	0.00153385	0.0841467	Fxr1|Fxr1|Fxr1	+|+|+	-149|-149|-149
chr2	91022368	91023381	1014	*	6.81927	7.11822	6.44174	0.676481	0.00161151	0.0858884	Madd|Madd|Madd|Madd|Madd|Madd|Madd|Madd|Madd|Madd|Madd|Nr1h3|Acp2|Nr1h3|Madd	-|-|-|-|-|-|-|-|-|-|-|-|+|-|-	-330|3396|-1151|-1151|-1151|-1151|-1151|-1151|-1151|-1151|-1151|-12399|20194|-12318|-330
chr5	73646268	73647858	1591	*	7.96437	8.23397	7.63252	0.601455	0.00161334	0.0858884	Fryl	-	-794
chr5	76733108	76734594	1487	*	7.95867	8.24321	7.60387	0.639334	0.00159415	0.0858884	Clock|Pdcl2	-|-	278|-26285
chr9	40964884	40965979	1096	*	7.29671	7.5824	6.94012	0.64228	0.00160573	0.0858884	Ubash3b	-	-146
chr12	113858020	113858915	896	*	4.8418	5.28136	4.20651	1.07484	0.00169203	0.0883758	Siva1|Adssl1|Siva1	+|+|+	24571|-210|24571
chr9	95537704	95538642	939	*	6.00033	6.39836	5.44879	0.94957	0.00167216	0.0883758	Pcolce2	+	-127
chr17	63849089	63849617	529	*	5.28157	5.69895	4.69192	1.00702	0.0017178	0.0883917	Fbxl17	-	-576
chr10	42892680	42893932	1253	*	6.48017	6.78525	6.09278	0.692464	0.00178043	0.0906222	9030612E09Rik|Sobp	+|-	1203|-1030
chr7	20042546	20044096	1551	*	7.91609	8.17	7.60774	0.562258	0.00181642	0.0918065	Mark4	-	-522
chr6	51420102	51420453	352	*	5.39244	5.76736	4.88452	0.882836	0.00188093	0.0940399	Cbx3|Hnrnpa2b1|Hnrnpa2b1	+|-|-	337|384|384
chr2	65075456	65076474	1019	*	6.90832	7.20675	6.53162	0.675127	0.00190292	0.0944681	Cobll1|Cobll1	-|-	-718|-718
chr13	48641479	48641888	410	*	6.07377	6.45042	5.56266	0.887764	0.00200164	0.0972148	Mirlet7d|Mirlet7a-1|Mirlet7f-1	-|-|-	10200|8042|8397
chr9	110556171	110556639	469	*	5.90811	6.27772	5.40993	0.867797	0.00202018	0.0972148	Nradd|Ccdc12|Nbeal2	-|+|-	29508|2601|-260
chr2	152776916	152777766	851	*	5.74686	6.10192	5.27485	0.827064	0.00204543	0.0975822	Ttll9|Dusp15|Foxs1|Ttll9|Dusp15	+|-|-|+|-	10879|23|18397|10879|200
chr17	6475131	6476518	1388	*	8.82468	9.10283	8.47977	0.623061	0.00205774	0.0976837	Tmem181b-ps	-	25682
chr6	17413458	17415038	1581	*	7.61424	7.8759	7.29438	0.58152	0.00210353	0.0982042	Met	+	-292
chr9	44542431	44543330	900	*	7.39757	7.66786	7.06468	0.603174	0.00212443	0.0988527	Phldb1	-	-397
chr7	126138127	126138655	529	*	5.53186	5.89252	5.04987	0.842646	0.00217865	0.0997297	Gprc5b	-	-334
chr7	52123725	52125122	1398	*	7.19751	7.48206	6.8427	0.639366	0.00217614	0.0997297	Tbc1d17|Pnkp|Akt1s1|Fuz|Med25|Ptov1|Mir707	-|+|+|+|-|-|+	19974|-11873|-19827|27025|-23313|-735|-19355

## Sheet: H3K4me3-downinKO-genes
List of genes with H3K4me3 peaks that are significantly lower in KO MEFs.
Peak annotations within 30 kb of each peak were generated using Galaxy Cistrome tool peak2gene.
#chrom	gTSS	gTTS	gene	NA	strand	pName	TSS2pCenter
chr1	121312041	121318825	Inhbb	0	-	1539	-2239
chr1	156975007	156993910	Mr1	0	-	944	-345
chr1	157005832	157050647	Stx6	0	+	944	12267
chr1	45368382	45406550	Col3a1	0	+	1556	-657
chr10	117187698	117229761	Nup107	0	-	382	457
chr10	121885554	121890509	Avpr1a	0	+	1432	-702
chr10	125403274	125452415	Lrig3	0	+	605	-2236
chr10	127759514	127764243	Cnpy2	0	+	374	-14877
chr10	127774887	127799535	Cs	0	+	374	496
chr10	24315247	24318488	Ctgf	0	+	2433	-1461
chr10	29172914	29255673	Rspo3	0	-	1492|706	-2066|-374
chr10	38685320	38829994	Lama4	0	+	1001	-441
chr10	62267318	62342762	Tet1	0	-	1189	6598
chr10	62706732	62780625	Herc4	0	+	669	712
chr10	76058500	76086149	Col6a2	0	-	1250	-523
chr10	83006685	83059218	A230046K03Rik	0	+	1480	10320
chr10	82950191	82996885	Aldh1l2	0	-	1480	-520
chr10	91544490	91627923	Rmst	0	-	786	-2635
chr11	100748123	100800825	Stat3	0	-	1245|1245|1245	-1493|-1493|-1493
chr11	115883274	115885818	H3f3b	0	-	1134|2281	-12173|-1058
chr11	115869670	115874033	Galk1	0	-	1134|2281	-388|10727
chr11	115891635	115922508	Unk	0	+	1134|2281	17990|6875
chr11	3024023	3031947	Pisd-ps1	0	+	206|375	20052|19450
chr11	3024029	3031945	Pisd-ps3	0	+	206|375	20058|19456
chr11	30791096	30792719	Gpr75	0	+	2122	6291
chr11	3102997	3144590	Eif4enif1	0	+	1584|1584|1584|1584	9566|8924|9590|9154
chr11	3031852	3093466	Sfi1	0	-	1584	-35
chr11	3243385	3256144	Limk2	0	-	1625	-24929
chr11	3230733	3242974	Pik3ip1	0	+	1625	-482
chr11	46792284	47192804	Sgcd	0	-	1532	-552
chr11	48678750	48684848	Irgm1	0	-	2248	-1001
chr11	5772184	5778259	Pold2	0	-	1665	-15472
chr11	5761868	5772228	Aebp1	0	+	1665	-919
chr11	5727863	5738019	Polm	0	-	1665	24768
chr11	57997344	58003700	Gm12250	0	+	821	-15696
chr11	58013057	58021093	Igtp	0	+	821|1572	17|-15812
chr11	58028478	58036282	Irgm2	0	+	821|1572	15438|-391
chr11	57985155	57993080	Mrpl22	0	+	821	-27885
chr11	72115130	72127235	Xaf1	0	+	1254	-641
chr11	72127945	72132921	Fbxo39	0	+	1254	12174
chr11	75245237	75253003	Serpinf2	0	-	1196	-17389
chr11	75223530	75236125	Serpinf1	0	-	1196	-511
chr11	97702093	97704357	B230217C12Rik	0	+	941	-479
chr12	104646185	104663990	Ddx24	0	-	908|908	8696|8609
chr12	104672398	104678455	Ifi27l1	0	+	908|908|908|908|908	-288|-288|-288|-288|-288
chr12	104680378	104681890	Ifi27l2a	0	-	908	-9204
chr12	104689107	104695433	Ifi27l2b	0	-	908	-22747
chr12	120401275	120476749	Itgb8	0	-	1483	-210
chr12	16542474	16596576	Lpin1	0	-	1180|1180|1180	-522|-522|-522
chr12	21396189	21423297	Ywhaq	0	-	417	649
chr12	3247429	3309969	Rab10	0	-	972	542
chr12	3954950	3960618	Pomc	0	+	924	-5564
chr12	85350451	85358619	Acot1	0	+	884	-90
chr12	85328810	85334823	Acot2	0	+	884	-21731
chr12	85379328	85385673	Acot4	0	+	884	28787
chr13	21271827	21284726	Trim27	0	+	824	12838
chr13	21233979	21234924	Olfr1368	0	-	824	24065
chr13	21988786	21988918	Mir1983	0	-	861	17398
chr13	40982534	41056261	Gcnt2	0	+	680|680	27006|-28
chr13	49639811	49662929	Aspn	0	+	866|866	-625|-625
chr13	49703439	49719869	Ogn	0	+	1821	-731
chr13	49678115	49687978	Omd	0	+	1821	-26055
chr13	51503986	51518166	S1pr3	0	+	1303	-499
chr13	60275765	60278896	Gas1	0	-	1185	-2366
chr13	62862098	62862206	Mir713	0	+	926	-25028
chr13	67355853	67370004	Zfp458	0	-	1112	-99
chr13	67379529	67384297	F630042J09Rik	0	+	1112|1094	9624|-27710
chr13	67393386	67407348	Zfp457	0	-	1094	-109
chr13	67413933	67433496	Zfp595	0	-	1094	-26257
chr13	67490264	67500703	Zfp429	0	-	852	21640
chr13	67506657	67522354	Zfp459	0	-	852	-11
chr13	67541367	67552560	Zfp874	0	-	918	-126
chr13	67914752	67927937	Zfp273	0	+	1110	-365
chr13	72095679	72101171	Irx1	0	-	2400	-1371
chr13	74617504	74631398	Zfp825	0	-	1597	28632
chr14	10382607	11994546	Fhit	0	-	1112	-55
chr14	46999141	47003281	Gm15217	0	+	696|557	-6534|-7548
chr14	47003195	47010274	Bmp4	0	-	696|557	-4599|-3585
chr14	56403832	56407694	Ripk3	0	-	1119|1119|1119	-368|-368|-368
chr14	56384798	56387329	Ltb4r1	0	+	1119	-22528
chr14	56380760	56381843	Ltb4r2	0	+	1119	-26566
chr14	56387928	56402856	Adcy4	0	-	1119	4470
chr14	63763987	63796630	Fdft1	0	-	652	15915
chr14	63801281	63812362	Neil2	0	-	652	183
chr14	71036011	71042075	Fgf17	0	-	1179	17297
chr14	71003477	71029961	Epb4.9	0	-	1179	29411
chr14	71047108	71052891	Npm2	0	-	1179	6481
chr14	79688556	79701442	1190002H23Rik	0	-	1044	-628
chr15	12963954	13103394	Cdh6	0	-	1753	-615
chr15	32174567	32626096	Sema5a	0	+	488	-1607
chr15	32170323	32176483	Snord123	0	-	488	-309
chr15	3913564	3929573	Fbxo4	0	-	486	16851
chr15	3932034	3945752	AW549877	0	-	486	672
chr15	41662503	41692593	Oxr1	0	+	974	-290
chr15	42256270	42508341	Angpt1	0	-	1007	-481
chr15	78861303	78872961	Gcat	0	+	1599|1599	397|397
chr15	78858641	78860930	H1f0	0	+	1599	-2265
chr15	78872314	78873988	Galr3	0	+	1599	11408
chr16	23610004	23614306	Rtp4	0	+	1929	-346
chr16	36041275	36043060	Wdr5b	0	+	1127	-355
chr16	36043929	36071601	Fam162a	0	-	1127	-29971
chr16	56477958	56690241	Abi3bp	0	+	1280|1280|1280|1280|1280	-822|-822|-822|-822|-822
chr16	63545043	63863983	Epha3	0	-	1454	-303
chr16	85858401	85901370	Adamts5	0	-	1010|906	-3309|-1937
chr17	14802506	14831269	Thbs2	0	-	2363	-1015
chr17	15504317	15512787	Dll1	0	-	1364	20852
chr17	15533209	15570545	Fam120b	0	+	1364|1364	-430|-474
chr17	22099525	22131333	4930432O21Rik	0	+	2064	-93
chr17	22065586	22099417	3110048L19Rik	0	-	2064	201
chr17	23737822	23747986	Zscan10	0	+	952	14811
chr17	23693735	23701193	Zfp213	0	-	952	21818
chr17	23712818	23736454	Zfp13	0	-	952	-13443
chr17	29227930	29237667	Cdkn1a	0	+	497|497	-4985|-2199
chr17	29194418	29215906	LOC100499420	0	-	497	17009
chr17	33517123	33531582	Zfp101	0	-	1145	-85
chr17	36322515	36327096	H2-T3	0	-	634	15557
chr17	36315721	36318309	Gm6623	0	+	634	-26932
chr18	34722294	34738760	Nme5	0	-	796	-225
chr18	34739499	34757122	4933408B17Rik	0	-	796	-18587
chr18	38356347	38369416	Pcdh1	0	-	688	-24127
chr18	42035349	42110848	Prelid2	0	-	1134	-56
chr18	47404907	47528522	Sema6a	0	-	3059	-538
chr18	58168276	58369580	Fbn2	0	-	1737	-476
chr19	23215715	23241401	Klf9	0	+	1020	-1875
chr19	23223920	23224041	Mir1192	0	+	1020	6330
chr19	44368165	44381352	Scd2	0	+	982|1258	-2352|-3690
chr19	5495277	5510489	Snx32	0	-	1262	-517
chr19	5490454	5494031	Cfl1	0	+	1262	-19518
chr19	5502770	5503787	1700020D05Rik	0	-	1262	6185
chr19	5482839	5488336	Mus81	0	-	1262	21636
chr19	57107753	57193499	Ablim1	0	-	885	-379
chr19	60939968	60950441	Prdx3	0	-	1061	-13139
chr19	60965651	61168458	Grk5	0	+	1061	28349
chr19	60913179	60937333	Sfxn4	0	-	1061	-31
chr2	125126329	125332174	Fbn1	0	-	949	-2678
chr2	131371092	131388021	Adra1d	0	-	1954	-860
chr2	132065229	132073524	5730494N06Rik	0	-	538|538	-386|-386
chr2	132075021	132078916	Pcna	0	-	538	-5778
chr2	132088992	132137777	Cds2	0	+	538	15854
chr2	140483934	140497212	Flrt3	0	-	1408|1408	-692|-692
chr2	35413977	35586514	Dab2ip	0	+	782	-165
chr2	50985958	51004631	Rnd3	0	-	1411	-3344
chr2	51779971	51790529	Rbm43	0	-	758|758|758	-894|-529|-894
chr2	51893632	51912201	Tnfaip6	0	+	1331	-296
chr3	122779438	122939067	Synpo2	0	-	744	-109
chr3	126066769	126143292	Arsj	0	+	994	-445
chr3	17971949	18143338	Cyp7b1	0	-	778	-289
chr3	38785861	38910905	Fat4	0	+	1516	-6168
chr3	54165046	54194954	Postn	0	+	1385	-716
chr3	59120656	59148178	Igsf10	0	-	1167	-156
chr3	66023808	66029728	Ptx3	0	+	1266	-954
chr3	86349502	86352205	Mab21l2	0	-	1676	-1305
chr3	95303207	95313284	Ctsk	0	+	1046	-545
chr3	95330707	95360325	Ctss	0	+	1046	26955
chr3	97542766	97571937	Pde4dip	0	-	1548	-2399
chr4	109333480	109337977	Cdkn2c	0	-	582	10738
chr4	109349231	109636565	Faf1	0	+	582	516
chr4	133524971	133556779	Dhdds	0	-	1213	-137
chr4	133559244	133574731	Lin28a	0	-	1213	-18089
chr4	135559284	135577564	Tceb3	0	-	389	452
chr4	154998977	155024041	Cdk11b	0	+	884	-28150
chr4	155024763	155027493	Mmp23	0	-	884	-366
chr4	155028580	155043336	Mib2	0	-	884	-16209
chr4	155595564	155602651	Plekhn1	0	-	857	-24766
chr4	155573532	155574927	Isg15	0	-	857	2958
chr4	155539398	155559244	Agrn	0	-	857	18641
chr4	155590035	155595416	2310042D19Rik	0	+	857	12150
chr4	155577392	155580137	AW011738	0	+	857	-493
chr4	33397285	33589585	Rngtt	0	+	779	20477
chr4	48064119	48096224	Nr4a3	0	+	465	7435
chr4	57581153	57730000	Palm2	0	+	1721	-696
chr4	58055667	58219468	Svep1	0	-	2375	-970
chr4	85699818	86074286	Adamtsl1	0	+	1138	-231
chr4	88289544	88290363	Ifna13	0	-	313	-3441
chr4	88273223	88280090	C87499	0	-	313|313	6832|6832
chr5	104888475	104934838	Pkd2	0	+	883	-1985
chr5	104864136	104870069	Spp1	0	+	883	-26324
chr5	115346942	115362254	Oasl2	0	+	247	-25575
chr5	115392210	115398549	2210016L21Rik	0	+	247	19693
chr5	115373248	115387920	Oasl1	0	+	247	731
chr5	116888730	116915496	2410137F16Rik	0	+	860	-15073
chr5	121262646	121274169	Oas1b	0	+	1177|1177	-143|-146
chr5	121250207	121262523	Oas1c	0	-	1177	266
chr5	121236320	121245539	Oas1e	0	-	1177	17250
chr5	138667131	138693103	BC055004	0	+	1446	-29984
chr5	138706152	138713982	Gal3st4	0	-	1446	-16867
chr5	138696709	138700622	0910001L09Rik	0	+	1446	-406
chr5	138721736	138753621	Stag3	0	+	1446	24621
chr5	138700885	138705280	BC037034	0	-	1446	-8165
chr5	138714887	138721165	Gpc2	0	-	1446	-24050
chr5	150214380	150234278	6330406I15Rik	0	+	1581	-689
chr5	150242280	150273194	4930588N13Rik	0	+	1581	27211
chr5	21049344	21081720	Lrrc17	0	+	1651	-712
chr5	44863371	45190946	Ldb2	0	-	1721|1721	-815|-815
chr5	4753838	4758216	Fzd1	0	-	531	224
chr5	92481171	92512583	G3bp2	0	-	299|299|299|299|299	505|327|505|1145|327
chr6	119873988	119988673	Wnk1	0	-	470|470|470	1571|1571|1571
chr6	119984245	119984329	Mir706	0	-	470	5915
chr6	121195923	121220935	Usp18	0	+	1563	-151
chr6	136820955	136824326	Mgp	0	-	1936	-999
chr6	136796971	136806121	Art4	0	-	1936	17206
chr6	21935909	22205606	A430107O13Rik	0	+	1427	-747
chr6	3322256	3349571	Samd9l	0	-	1425	-679
chr6	36665662	36761361	Ptn	0	-	1143	-1510
chr6	4455696	4491543	Col1a2	0	+	906	-2352
chr6	5214623	5248373	Pon2	0	-	1470	-486
chr6	71078391	71094370	Thnsl2	0	-	1105|1105	-380|-380
chr6	86354212	86383399	Tia1	0	+	420|420|420	560|560|560
chr6	86335999	86347144	Pcyox1	0	-	420	6508
chr6	92890575	93061743	9530026P05Rik	0	+	1053	-576
chr7	105642731	105650340	Lrrc32	0	+	1532	3656
chr7	116667424	116760661	St5	0	-	1338|1338	-1423|-1423
chr7	148454983	148462685	Cdhr5	0	-	918|918	-10600|-10600
chr7	148477904	148480900	Drd4	0	+	918	25819
chr7	148464236	148465030	Sct	0	-	918	-12945
chr7	148449087	148452300	Irf7	0	-	918	-215
chr7	17579936	17581992	Ccdc8	0	+	838	337
chr7	20365068	20382158	Cblc	0	-	941|941	25406|25406
chr7	20393810	20408104	Bcl3	0	-	941	-540
chr7	26507057	26539739	Hnrnpul1	0	-	1049|1049	825|844
chr7	48629157	48648630	AI987944	0	-	1362	106
chr7	49915477	49948088	Gm5595	0	-	1197	-22
chr7	6367885	6383797	Gm16532	0	+	819	16331
chr7	6336027	6349347	Zfp28	0	+	819	-15527
chr7	7124063	7136271	Zfp418	0	+	829	-242
chr7	91081367	91235015	9930013L23Rik	0	-	1394	-733
chr8	46481018	46495893	Tlr3	0	-	849	-184
chr8	46422068	46467645	Fam149a	0	-	849	28064
chr8	74078202	74082770	Tmem221	0	-	785	-21708
chr8	74066828	74071925	Fam125a	0	+	785	5766
chr8	74021652	74035668	Plvap	0	-	785	25394
chr8	74084453	74090548	Nxnl1	0	-	785	-29486
chr8	74058160	74061336	Bst2	0	-	785	-274
chr8	80186927	80248351	Ednra	0	-	1254	-378
chr9	113840051	113886319	Ubp1	0	+	658|658	477|477
chr9	20149579	20189602	Zfp560	0	-	1634	-95
chr9	3335230	3385846	Alkbh8	0	+	1093	-574
chr9	38525852	38550922	Vwa5a	0	+	1292|1292	-488|-488
chr9	38505013	38505961	Olfr919	0	-	1292	20379
chr9	49245065	49294330	Ttc12	0	-	885	-19
chr9	5345475	5373034	Casp12	0	+	738	-314
chr9	57002847	57006106	Commd4	0	-	1012	-10278
chr9	56991062	56994841	Neil1	0	-	1012	987
chr9	56978583	56990017	Man2c1	0	+	1012	-17245
chr9	57023081	57033913	1700041C23Rik	0	+	1012	27253
chr9	7184565	7207031	Dcun1d5	0	+	908	7640
chr9	6928502	7177046	Dync2h1	0	-	908	-121
chrX	100379397	100382003	Nap1l2	0	-	784	-479
chrX	130117399	130223532	Pcdh19	0	-	1026|1026	-5059|-5059
chrX	132528358	132529898	2900062L11Rik	0	+	720	-400
chrX	166123178	166428729	Mid1	0	+	1412	-618
chrX	82947275	83022158	Gyk	0	-	547|547	409|409
chrX	83992581	85360962	Il1rapl1	0	-	935	12

## Sheet: H3K4me3-upinKO-genes
List of genes with H3K4me3 peaks that are significantly higher in KO MEFs.
Peak annotations within 30 kb of each peak were generated using Galaxy Cistrome tool peak2gene.
#chrom	gTSS	gTTS	gene	strand	pName	TSS2pCenter
chr1	134010123	134036262	Cdk18	-	2024	-879
chr1	136437522	136443599	4931440L10Rik	-	1344|1344	13675|13675
chr1	136456754	136529455	Kdm5b	+	1344	-520
chr1	172981299	172989534	Fcgr3	-	1673|1624	5742|13336
chr1	75382184	75428879	Speg	+	851|851|851|851	-14839|-18335|-364|-25152
chr10	31409125	32609721	Nkain2	-	1770|1770	169|169
chr10	42894509	42896368	9030612E09Rik	+	1253	1203
chr10	42722305	42894336	Sobp	-	1253	-1030
chr10	5958432	5979467	Zbtb2	+	268	-716
chr11	102165873	102178601	Ubtf	-	771|771	-23|-1832
chr11	102150613	102157943	Atxn7l3	-	771|771	20635|20635
chr11	102660791	102680473	Gjc1	-	840|840|840	404|-123|14544
chr11	102697609	102699353	Higd1b	+	840	16732
chr11	118884342	118892584	Cbx2	+	1361	-289
chr11	118899749	118902227	Cbx8	-	1361	-17596
chr11	68022865	68200328	Ntn1	-	902	-457
chr11	77796317	77844035	Phf12	+	1606	-795
chr11	79340062	79344111	Evi2a	-	1134|1134	-490|-490
chr11	79326886	79337264	Evi2b	-	1134|1134	6357|-470
chr11	79314483	79317584	Omg	-	1134	26037
chr11	87912647	88007641	Cuedc1	+	785	-635
chr11	98014974	98054607	Med1	-	773|773|773	9455|9842|9455
chr11	98064618	98114854	Cdk12	+	773|773|773	556|556|556
chr12	113883038	113887363	Siva1	+	896|896	24571|24571
chr12	113858257	113879566	Adssl1	+	896	-210
chr12	31758832	31764805	Fam110c	+	875	-1649
chr12	74686027	74879171	Prkch	+	1004	41
chr12	76919304	77211915	Syne2	+	1712	-404
chr12	85490122	85559831	C130039O16Rik	-	2013|2013	-25990|-1124
chr12	87027669	87050037	Batf	+	519	-11651
chr13	112215887	112280249	Gpbp1	-	495|495	-215|-215
chr13	45650261	46060345	Atxn1	-	1613	-781
chr13	48631380	48631483	Mirlet7d	-	410	10200
chr13	48633547	48633641	Mirlet7a-1	-	410	8042
chr13	48633197	48633286	Mirlet7f-1	-	410	8397
chr14	57654496	57676782	Gja3	-	1226	-207
chr15	76001404	76036751	Plec	-	1237|1237|1237|1237|1237|1237|1237|1237|1237|1237|1237|1237|1237	22572|-2485|29058|20640|-2485|-604|19728|20240|20640|22572|28286|29058|29487
chr15	76063426	76073870	Parp10	-	1237|1237	-14547|-14547
chr15	76077236	76080334	Grina	+	1237	17913
chr15	76046041	76046103	Mir1942	-	1237	13220
chr15	80842717	80935449	Mkl1	-	1565	-511
chr15	88635673	88649748	Alg12	-	1066|1066	818|818
chr15	88650075	88657111	Creld2	+	1066	-491
chr15	96117952	96235894	Arid2	+	513	-344
chr15	96098994	96105706	E330033B04Rik	-	513	12590
chr16	17900801	17911441	Dgcr14	-	1425|1425	16585|16585
chr16	17898729	17900117	Tssk2	+	1425	-29297
chr16	17913646	17915152	Gsc2	-	1425	12874
chr16	17925304	17928312	Slc25a1	-	1425	-286
chr16	94792513	94917126	Dyrk1a	+	409|409	1079|378
chr17	13897547	14042801	Mllt4	+	1122	-1016
chr17	13853442	13898401	Tcte2	-	1122	162
chr17	24210646	24278556	Pdpk1	-	1749|1749	-285|-290
chr17	24300832	24306374	Atp6v0c	-	1749	-28103
chr17	24292799	24300700	Amdhd2	-	1749	-22429
chr17	63395302	63849929	Fbxl17	-	529	-576
chr17	6438149	6450142	Tmem181b-ps	-	1388	25682
chr18	39570198	39646899	Nr3c1	-	291	2400
chr19	3851772	3867549	Chka	+	417|417	-250|-250
chr2	103810443	103822034	Lmo2	+	1824|1824|1824|1824	-23|-753|-12315|-23
chr2	122463622	122466812	AA467197	+	727	-281
chr2	122420208	122437013	Gatm	-	727	26890
chr2	122466538	122466617	Mir147	+	727	2635
chr2	152788220	152834218	Ttll9	+	851|851	10879|10879
chr2	152766737	152777318	Dusp15	-	851|851	23|200
chr2	152757633	152758944	Foxs1	-	851	18397
chr2	168459937	168567300	Atp9a	-	908	-489
chr2	168573831	168592701	Sall4	-	908|908|908	-25890|-25890|-25890
chr2	64926395	65076683	Cobll1	-	1019|1019	-718|-718
chr2	71625139	71694815	Itga6	+	1384	-690
chr2	90977516	91023204	Madd	-	1014|1014|1014|1014|1014|1014|1014|1014|1014|1014|1014|1014	-330|3396|-1151|-1151|-1151|-1151|-1151|-1151|-1151|-1151|-1151|-330
chr2	91024218	91035273	Nr1h3	-	1014|1014	-12399|-12318
chr2	91043068	91054254	Acp2	+	1014	20194
chr3	106839079	106841047	Kcna3	+	1017	-227
chr3	106842421	106857239	AI504432	+	1017	3115
chr3	119421659	119486306	Ptbp2	-	399	-260
chr3	33919000	33968266	Fxr1	+	314|314|314	-149|-149|-149
chr3	51059586	51129909	Elf2	-	2033	14279
chr3	91884192	91887064	Lor	-	1469	-1955
chr4	100741642	100824975	Raver2	+	1081	-236
chr4	107107323	107307664	Glis1	+	798	-331
chr4	116692012	116759457	Eif2b3	+	920|920	23767|23767
chr4	116662821	116666980	Urod	-	920	1265
chr4	116667952	116677882	Hectd3	+	920	-293
chr4	128896821	128925687	C77080	-	668	-492
chr4	129168433	129169200	1700125D06Rik	+	1388	-23170
chr4	129193347	129219890	Hdac1	-	1388	-28287
chr4	129190824	129193225	Marcksl1	+	1388	-779
chr4	129166251	129168014	Tssk3	-	1388	23589
chr4	132567420	132634025	Ahdc1	+	1239	-320
chr4	132765254	132768451	Gpr3	-	1244	-105
chr4	132796732	132808843	Map3k6	+	1244	28386
chr4	132776723	132780469	Cd164l2	+	1244	8377
chr4	133234922	133309526	Arid1a	-	830	-561
chr4	137860652	137868526	Ddost	+	979	-21417
chr4	137869324	137882211	Pink1	-	979	-142
chr4	141349526	141371890	Casp9	+	909	3154
chr4	141317912	141346559	Dnajc16	-	909	-187
chr4	149270392	149329115	Spsb1	-	1014	-9599
chr4	45436148	45543700	Shb	-	365	-617
chr5	113515344	113592333	2900026A02Rik	-	1616	-24924
chr5	123183206	123214303	Camkk2	-	1079	14508
chr5	125343074	125369000	Zfp664	+	1272	-637
chr5	125314801	125342591	Ccdc92	-	1272	1120
chr5	138187223	138200975	Tsc22d4	+	420	5165
chr5	138172190	138181226	6430598A04Rik	-	420	832
chr5	143178054	143198443	Slc29a4	+	505	-280
chr5	149858803	149864613	Hmgb1	-	678	-250
chr5	34519228	34530359	Mxd4	-	271	-211
chr5	34496547	34512073	Haus3	-	271	18075
chr5	34349846	34512097	Poln	-	271	18051
chr5	73411429	73647857	Fryl	-	1591	-794
chr5	76641201	76733573	Clock	-	1487	278
chr5	76741170	76760136	Pdcl2	-	1487	-26285
chr5	97426707	97520067	Bmp2k	+	452	550
chr6	115311238	115440419	Pparg	+	829	-247
chr6	118101765	118147762	Ret	-	784|784	-550|-550
chr6	120413214	120433744	Il17ra	+	1178	-458
chr6	127911417	128093596	Tspan9	-	558	391
chr6	135015679	135034724	Gprc5a	+	1530	-745
chr6	17413956	17523980	Met	+	1581	-292
chr6	28189930	28211601	Zfp800	-	390	163
chr6	51420614	51433703	Cbx3	+	352	337
chr6	51410433	51419893	Hnrnpa2b1	-	352|352	384|384
chr6	55401973	55451449	Adcyap1r1	+	881|881	-413|-413
chr6	89593981	89625523	Txnrd3	+	1549|1549|1549|1549	-494|-494|-494|-494
chr7	126115554	126138725	Gprc5b	-	529	-334
chr7	133610512	133618644	Sh2b1	-	730|730	27836|27836
chr7	133630868	133634244	Tufm	+	730|730	-15612|-15612
chr7	133635221	133646816	Atxn2l	-	730	-336
chr7	134890288	134912442	Fbxl19	+	1017	-295
chr7	134913328	134918664	Orai3	+	1017	22745
chr7	134862473	134869130	Ctf2	-	1017	21453
chr7	135076151	135090239	Prss36	-	415	20962
chr7	135134886	135137381	Pycard	-	415	-26180
chr7	135110992	135125545	Fus	+	415	-209
chr7	20011423	20043843	Mark4	-	1551	-522
chr7	25247518	25260892	Plaur	+	1882	-899
chr7	25267041	25289552	Cadm4	+	1882	18624
chr7	25216944	25230701	Irgc1	-	1882	17716
chr7	52096145	52104449	Tbc1d17	-	1398	19974
chr7	52112550	52118299	Pnkp	+	1398	-11873
chr7	52104596	52110780	Akt1s1	+	1398	-19827
chr7	52151448	52155993	Fuz	+	1398	27025
chr7	52134755	52147736	Med25	-	1398	-23313
chr7	52118437	52125158	Ptov1	-	1398	-735
chr7	52105068	52105141	Mir707	+	1398	-19355
chr8	123061308	123105281	Gse1	+	431|431	-147|-1699
chr8	124948670	124956840	Cyba	-	1504	-575
chr8	124978105	124984592	Snai3	-	1504	-28327
chr8	124957495	124967322	Mvd	-	1504|1504	-11057|-11057
chr8	124945984	124947539	Il17c	+	1504	-10281
chr8	124969167	124975222	9330133O14Rik	-	1504	-18957
chr8	73332347	73345322	Il12rb1	+	736	3727
chr8	73292079	73300611	Pik3r2	-	736	28009
chr8	73302016	73316332	Mast3	-	736	12288
chr8	73300760	73301505	2010320M18Rik	+	736	-27860
chr9	110523638	110526897	Nradd	-	469	29508
chr9	110559006	110614096	Ccdc12	+	469	2601
chr9	110527292	110556665	Nbeal2	-	469	-260
chr9	40821723	40965577	Ubash3b	-	1096	-146
chr9	44494390	44543277	Phldb1	-	900	-397
chr9	57474452	57492987	Csk	-	402	390
chr9	57454839	57468581	Lman1l	-	402	24796
chr9	95538046	95595970	Pcolce2	+	939	-127
chrX	12858147	12871109	Ddx3x	+	1085	-108
chrX	131505911	131543748	Zmat1	-	486	-160
chrX	68809167	68813829	Hmgb3	+	564	-260

## Sheet: H3K9ac-peaks
H3K9ac peaks that are significantly lower in KO MEFs vs. WT.
Differential peaks (columns A-K) were generated using R package DiffBind with FDR < 0.1 cutoff. Peak annotations within 30 kb of each peak (columns L-N) were generated using Galaxy Cistrome tool peak2gene.
chr	start	end	width	strand	Conc	Conc_KO	Conc_WT	Fold	p.value	FDR	gene	gene strand	TSS2pCenter
chr11	115884610	115885785	1176	*	6.00043	4.20792	6.77555	-2.56763	1.03e-20	9.93e-17	H3f3b|Galk1|Unk	-|-|+	-621|11164|6438
chr17	21520589	21530000	9412	*	5.03266	4.24051	5.54111	-1.3006	1.18e-05	0.0327414	Zfp677	+	-4583
chr18	52686508	52688183	1676	*	7.54697	7.0887	7.89423	-0.805535	1.36e-05	0.0327414	Lox	-	-2017
chr3	108523790	108525048	1259	*	5.93248	5.30369	6.36894	-1.06525	2.67e-05	0.0515527	Gpsm2|Aknad1	-|+	-798|18156
chr2	145686464	145687882	1419	*	6.65955	6.14132	7.04002	-0.898699	6.16e-05	0.0992786
H3K9ac peaks that are significantly higher in KO MEFs vs. WT.
Differential peaks (columns A-K) were generated using R package DiffBind with FDR < 0.1 cutoff. Peak annotations within 30 kb of each peak (columns L-N) were generated using Galaxy Cistrome tool peak2gene.
chr	start	end	width	strand	Conc	Conc_KO	Conc_WT	Fold	p.value	FDR	gene	gene strand	TSS2pCenter
chr6	31075510	31076437	928	*	5.76082	6.28827	4.92074	1.36753	1.41e-07	0.000682408

## Sheet: H3K9ac-genes
List of genes with H3K9ac peaks that are significantly lower in KO MEFs.
Peak annotations within 30 kb of each peak were generated using Galaxy Cistrome tool peak2gene.
#chrom	gTSS	gTTS	gene	strand	pName	TSS2pCenter
chr11	115883274	115885818	H3f3b	-	1176	-621
chr11	115869670	115874033	Galk1	-	1176	11164
chr11	115891635	115922508	Unk	+	1176	6438
chr17	21520711	21536229	Zfp677	+	9412	-4583
chr18	52676891	52689362	Lox	-	1676	-2017
chr3	108481555	108525217	Gpsm2	-	1259	-798
chr3	108542575	108585227	Aknad1	+	1259	18156
