# Supplementary material for: Endogenous mammalian histone H3.3 exhibits chromatin-related functions during development
Source: Epigenetics Chromatin. 2013 Apr 9;6:7. doi: 10.1186/1756-8935-6-7 (PMC3635903; doi:10.1186/1756-8935-6-7)
Supplement: Additional file 13: Table S7 — Ontology of genes within 30 kb of H3K4me3 peaks that are significantly different in knockout (KO) mouse embryonic fibroblasts (MEFs) 1 and 2 versus wildtype (WT). [file 1756-8935-6-7-S13.xls]

## Sheet: PeaksDownInKO
Ontology of genes within 30 kb of H3K4me3 peaks that are significantly lower in KO MEFs 1 and 2 vs. WT.
GO analysis performed using DAVID, with FDR < 0.1 cutoff used to define enriched groups.
Annotation Cluster 1	Enrichment Score: 6.25149741067969
Category	Term	Count	%	PValue	Genes	List Total	Pop Hits	Pop Total	Fold Enrichment	Bonferroni	Benjamini	FDR
GOTERM_CC_FAT	GO:0005578~proteinaceous extracellular matrix	19	1.03093	5.41584e-09	ASPN, BMP4, ADAMTSL1, FBN1, COL3A1, POSTN, MMP23, ABI3BP, OGN, GPC2, LAMA4, OMD, CTGF, COL1A2, COL6A2, PTN, AGRN, FBN2, ADAMTS5	141	297	12504	5.67319	1.04526e-06	1.04526e-06	6.74858e-06
GOTERM_CC_FAT	GO:0031012~extracellular matrix	19	1.03093	1.00747e-08	ASPN, BMP4, ADAMTSL1, FBN1, COL3A1, POSTN, MMP23, ABI3BP, OGN, GPC2, LAMA4, OMD, CTGF, COL1A2, COL6A2, PTN, AGRN, FBN2, ADAMTS5	141	309	12504	5.45287	1.94442e-06	9.72208e-07	1.25539e-05
SP_PIR_KEYWORDS	extracellular matrix	16	0.86815	3.94706e-08	ASPN, BMP4, ADAMTSL1, FBN1, COL3A1, POSTN, OGN, LAMA4, OMD, CTGF, COL1A2, COL6A2, FBN2, AGRN, ADAMTS5, SPP1	213	213	17854	6.29646	9.19662e-06	9.19662e-06	5.07077e-05
GOTERM_CC_FAT	GO:0005576~extracellular region	40	2.17037	4.65755e-06	ASPN, AEBP1, ADAMTSL1, FGF17, COL3A1, ARSJ, POSTN, POMC, MMP23, ABI3BP, IGSF10, OGN, SCT, GPC2, ISG15, CTGF, RSPO3, COL6A2, PTN, ANGPT1, AGRN, FBN2, PTX3, THBS2, SPP1, BMP4, SVEP1, FBN1, MGP, EPHA3, INHBB, OMD, LAMA4, SERPINF1, SERPINF2, CFL1, COL1A2, PON2, IFNA13, ADAMTS5	141	1680	12504	2.11145	0.000898505	0.000299592	0.00580353
GOTERM_CC_FAT	GO:0044421~extracellular region part	23	1.24797	4.70601e-05	ASPN, BMP4, ADAMTSL1, FBN1, COL3A1, MGP, POSTN, MMP23, ABI3BP, OGN, OMD, GPC2, LAMA4, SERPINF1, CTGF, COL1A2, COL6A2, PTN, IFNA13, AGRN, FBN2, ADAMTS5, SPP1	141	774	12504	2.63522	0.00904169	0.00226813	0.0586249
SP_PIR_KEYWORDS	Secreted	35	1.89908	6.56195e-05	ASPN, AEBP1, ADAMTSL1, FGF17, COL3A1, ARSJ, POSTN, LRRC17, IGSF10, OGN, SCT, GPC2, ISG15, CTGF, RSPO3, COL6A2, PTN, ANGPT1, AGRN, FBN2, PTX3, SPP1, BMP4, SVEP1, FBN1, MGP, EPHA3, INHBB, OMD, LAMA4, SERPINF1, SERPINF2, COL1A2, IFNA13, ADAMTS5	213	1420	17854	2.06603	0.0151736	0.00381517	0.0842682
Annotation Cluster 2	Enrichment Score: 4.168721506380418
Category	Term	Count	%	PValue	Genes	List Total	Pop Hits	Pop Total	Fold Enrichment	Bonferroni	Benjamini	FDR
GOTERM_CC_FAT	GO:0005576~extracellular region	40	2.17037	4.65755e-06	ASPN, AEBP1, ADAMTSL1, FGF17, COL3A1, ARSJ, POSTN, POMC, MMP23, ABI3BP, IGSF10, OGN, SCT, GPC2, ISG15, CTGF, RSPO3, COL6A2, PTN, ANGPT1, AGRN, FBN2, PTX3, THBS2, SPP1, BMP4, SVEP1, FBN1, MGP, EPHA3, INHBB, OMD, LAMA4, SERPINF1, SERPINF2, CFL1, COL1A2, PON2, IFNA13, ADAMTS5	141	1680	12504	2.11145	0.000898505	0.000299592	0.00580353
SP_PIR_KEYWORDS	signal	60	3.25556	2.6956e-05	ASPN, AEBP1, FGF17, ARSJ, TLR3, LRRC17, POSTN, ART4, EDNRA, SCT, OGN, GPC2, CTGF, RSPO3, ANGPT1, MGP, CNPY2, CDHR5, DLL1, CTSS, PIK3IP1, INHBB, TNFAIP6, CTSK, SERPINF1, SERPINF2, COL1A2, PCYOX1, ADAMTS5, H2-T3, ADAMTSL1, COL3A1, LRIG3, POMC, CDH6, SEMA5A, IGSF10, FAT4, COL6A2, PTN, MR1, FBN2, AGRN, PTX3, IL1RAPL1, THBS2, SPP1, BMP4, 9930013L23RIK, SVEP1, FBN1, FZD1, GAS1, PCDH19, EPHA3, SEMA6A, O…	213	2970	17854	1.69337	0.00626114	0.00313549	0.0346247
UP_SEQ_FEATURE	signal peptide	60	3.25556	3.70607e-05	ASPN, AEBP1, FGF17, ARSJ, TLR3, LRRC17, POSTN, ART4, EDNRA, SCT, OGN, GPC2, CTGF, RSPO3, ANGPT1, MGP, CNPY2, CDHR5, DLL1, CTSS, PIK3IP1, INHBB, TNFAIP6, CTSK, SERPINF1, SERPINF2, COL1A2, PCYOX1, ADAMTS5, H2-T3, ADAMTSL1, COL3A1, LRIG3, POMC, CDH6, SEMA5A, IGSF10, FAT4, COL6A2, PTN, MR1, FBN2, AGRN, PTX3, IL1RAPL1, THBS2, SPP1, BMP4, 9930013L23RIK, SVEP1, FBN1, FZD1, GAS1, PCDH19, EPHA3, SEMA6A, O…	195	2963	16021	1.6637	0.0280619	0.0280619	0.0565682
SP_PIR_KEYWORDS	glycoprotein	68	3.68964	5.15337e-05	ASPN, ADCY4, AEBP1, FGF17, ARSJ, TLR3, POSTN, MMP23, EDNRA, S1PR3, OGN, GPC2, RSPO3, GALR3, ANGPT1, BST2, CDHR5, DLL1, CTSS, INHBB, 2900062L11RIK, TNFAIP6, CTSK, SERPINF1, SERPINF2, COL1A2, SGCD, PCYOX1, ADAMTS5, H2-T3, ADAMTSL1, GCNT2, COL3A1, DRD4, PLVAP, LRIG3, POMC, CDH6, SEMA5A, IGSF10, FAT4, COL6A2, PKD2, MR1, FBN2, AGRN, PTX3, THBS2, IL1RAPL1, SPP1, BMP4, 9930013L23RIK, SVEP1, GPR75, FBN1,…	213	3600	17854	1.5833	0.0119359	0.00399456	0.0661849
SP_PIR_KEYWORDS	Secreted	35	1.89908	6.56195e-05	ASPN, AEBP1, ADAMTSL1, FGF17, COL3A1, ARSJ, POSTN, LRRC17, IGSF10, OGN, SCT, GPC2, ISG15, CTGF, RSPO3, COL6A2, PTN, ANGPT1, AGRN, FBN2, PTX3, SPP1, BMP4, SVEP1, FBN1, MGP, EPHA3, INHBB, OMD, LAMA4, SERPINF1, SERPINF2, COL1A2, IFNA13, ADAMTS5	213	1420	17854	2.06603	0.0151736	0.00381517	0.0842682
UP_SEQ_FEATURE	glycosylation site:N-linked (GlcNAc...)	66	3.58112	6.79275e-05	ASPN, ADCY4, AEBP1, FGF17, ARSJ, TLR3, POSTN, MMP23, EDNRA, S1PR3, OGN, RSPO3, GALR3, ANGPT1, BST2, CDHR5, DLL1, CTSS, INHBB, 2900062L11RIK, TNFAIP6, CTSK, SERPINF1, SERPINF2, COL1A2, SGCD, PCYOX1, ADAMTS5, H2-T3, ADAMTSL1, GCNT2, DRD4, PLVAP, LRIG3, POMC, CDH6, SEMA5A, IGSF10, FAT4, COL6A2, PKD2, MR1, FBN2, AGRN, PTX3, THBS2, IL1RAPL1, SPP1, BMP4, 9930013L23RIK, SVEP1, GPR75, FBN1, FZD1, GAS1, P…	195	3444	16021	1.57448	0.0508326	0.0257478	0.103659
SP_PIR_KEYWORDS	disulfide bond	48	2.60445	0.000603919	ASPN, ADAMTSL1, DRD4, COL3A1, TLR3, POSTN, PRDX3, LRIG3, MMP23, EDNRA, SEMA5A, IGSF10, OGN, CTGF, FAT4, RSPO3, GALR3, COL6A2, PTN, ANGPT1, MR1, FBN2, AGRN, PTX3, THBS2, IL1RAPL1, BMP4, SVEP1, FBN1, FZD1, CNPY2, MGP, DLL1, CTSS, PIK3IP1, INHBB, SEMA6A, TNFAIP6, CTSK, OMD, LAMA4, SERPINF2, AVPR1A, PON2, SGCD, IFNA13, ADAMTS5, H2-T3	213	2469	17854	1.62958	0.131299	0.0199071	0.773082
UP_SEQ_FEATURE	disulfide bond	47	2.55019	0.000692393	ASPN, ADAMTSL1, DRD4, COL3A1, TLR3, POSTN, PRDX3, LRIG3, MMP23, EDNRA, SEMA5A, IGSF10, OGN, CTGF, FAT4, RSPO3, GALR3, PTN, ANGPT1, MR1, FBN2, AGRN, PTX3, IL1RAPL1, THBS2, BMP4, SVEP1, FBN1, FZD1, CNPY2, MGP, DLL1, CTSS, PIK3IP1, INHBB, SEMA6A, TNFAIP6, CTSK, OMD, LAMA4, SERPINF2, AVPR1A, PON2, SGCD, IFNA13, ADAMTS5, H2-T3	195	2379	16021	1.62315	0.412537	0.162483	1.05192
Annotation Cluster 3	Enrichment Score: 3.261707839344017
Category	Term	Count	%	PValue	Genes	List Total	Pop Hits	Pop Total	Fold Enrichment	Bonferroni	Benjamini	FDR
GOTERM_MF_FAT	GO:0030247~polysaccharide binding	10	0.542594	3.34689e-05	BMP4, TNFAIP6, CTGF, RSPO3, FBN1, PTN, POSTN, PTX3, THBS2, ABI3BP	168	128	13288	6.17932	0.00946028	0.00946028	0.0443415
GOTERM_MF_FAT	GO:0001871~pattern binding	10	0.542594	3.34689e-05	BMP4, TNFAIP6, CTGF, RSPO3, FBN1, PTN, POSTN, PTX3, THBS2, ABI3BP	168	128	13288	6.17932	0.00946028	0.00946028	0.0443415
GOTERM_MF_FAT	GO:0005539~glycosaminoglycan binding	8	0.434075	0.000582196	BMP4, TNFAIP6, CTGF, RSPO3, PTN, POSTN, THBS2, ABI3BP	168	114	13288	5.55054	0.152438	0.0793689	0.768739
GOTERM_MF_FAT	GO:0008201~heparin binding	7	0.379816	0.00061149	BMP4, CTGF, RSPO3, PTN, POSTN, THBS2, ABI3BP	168	83	13288	6.67068	0.159465	0.0562608	0.807275
SP_PIR_KEYWORDS	heparin-binding	5	0.271297	0.00359099	CTGF, RSPO3, PTN, POSTN, THBS2	213	53	17854	7.9077	0.567514	0.0994736	4.51645
GOTERM_MF_FAT	GO:0030246~carbohydrate binding	10	0.542594	0.0187845	BMP4, TNFAIP6, CTGF, RSPO3, FBN1, PTN, POSTN, PTX3, THBS2, ABI3BP	168	317	13288	2.49512	0.995418	0.489922	22.22
Annotation Cluster 4	Enrichment Score: 2.878875414102225
Category	Term	Count	%	PValue	Genes	List Total	Pop Hits	Pop Total	Fold Enrichment	Bonferroni	Benjamini	FDR
INTERPRO	IPR018952:2'-5'-oligoadenylate synthetase 1, domain 2/C-terminal	5	0.271297	1.29606e-05	OASL2, OASL1, OAS1B, OAS1C, OAS1E	213	13	17763	32.0748	0.00604726	0.00302822	0.0184887
INTERPRO	IPR006116:2-5-oligoadenylate synthetase, ubiquitin-like region	5	0.271297	1.79754e-05	OASL2, OASL1, OAS1B, OAS1C, OAS1E	213	14	17763	29.7837	0.00837729	0.00280026	0.0256415
SP_PIR_KEYWORDS	nucleotidyltransferase	7	0.379816	0.000212495	CDS2, OASL2, POLD2, OASL1, OAS1B, POLM, RNGTT	213	72	17854	8.14932	0.0483106	0.0082188	0.272647
GOTERM_MF_FAT	GO:0016779~nucleotidyltransferase activity	8	0.434075	0.00110375	CDS2, OASL2, POLD2, OASL1, OAS1B, POLM, OAS1C, RNGTT	168	127	13288	4.98238	0.269217	0.0754145	1.45277
GOTERM_MF_FAT	GO:0001730~2'-5'-oligoadenylate synthetase activity	3	0.162778	0.00227829	OASL2, OAS1B, OAS1C	168	6	13288	39.5476	0.476789	0.121513	2.97725
INTERPRO	IPR006117:2-5-oligoadenylate synthetase, conserved site	3	0.162778	0.00378614	OASL2, OASL1, OAS1B	213	8	17763	31.2729	0.830563	0.127646	5.2679
GOTERM_BP_FAT	GO:0006955~immune response	14	0.759631	0.00726484	IRGM1, TLR3, IRF7, OASL2, OASL1, OAS1B, POLM, BCL3, OAS1C, MR1, PTX3, IL1RAPL1, H2-T3, OAS1E	174	471	13588	2.3212	0.999822	0.884472	11.102
GOTERM_MF_FAT	GO:0070566~adenylyltransferase activity	3	0.162778	0.025719	OASL2, OAS1B, OAS1C	168	20	13288	11.8643	0.999389	0.522874	29.197
GOTERM_MF_FAT	GO:0003723~RNA binding	13	0.705372	0.139737	ALKBH8, RBM43, G3BP2, TLR3, LIN28A, HNRNPUL1, OASL2, TIA1, OASL1, DDX24, OAS1B, OAS1C, OAS1E	168	672	13288	1.53012	1	0.906969	86.3924
Annotation Cluster 6	Enrichment Score: 2.2708707787173843
Category	Term	Count	%	PValue	Genes	List Total	Pop Hits	Pop Total	Fold Enrichment	Bonferroni	Benjamini	FDR
INTERPRO	IPR001909:Krueppel-associated box	17	0.922409	4.48253e-07	ZFP418, ZFP13, ZFP429, ZFP560, ZFP595, 4930432O21RIK, ZFP459, ZFP458, ZFP28, ZFP457, AI987944, ZFP101, ZFP874, GM5595, ZFP273, ZFP825, ZFP213	213	291	17763	4.87184	0.00020976	0.00020976	0.000639496
SMART	SM00349:KRAB	17	0.922409	3.44177e-06	ZFP418, ZFP13, ZFP429, ZFP560, ZFP595, 4930432O21RIK, ZFP459, ZFP458, ZFP28, ZFP457, AI987944, ZFP101, ZFP874, GM5595, ZFP273, ZFP825, ZFP213	131	291	9131	4.07196	0.000409488	0.000409488	0.00394487
INTERPRO	IPR013087:Zinc finger, C2H2-type/integrase, DNA-binding	19	1.03093	4.68514e-05	ZFP418, ZFP13, KLF9, ZFP429, ZFP560, ZFP595, 4930432O21RIK, ZFP459, ZFP458, ZFP28, ZFP457, AI987944, ZFP101, ZSCAN10, ZFP874, GM5595, ZFP273, ZFP825, ZFP213	213	514	17763	3.08267	0.0216883	0.00546674	0.0668195
INTERPRO	IPR007087:Zinc finger, C2H2-type	20	1.08519	0.000539001	ZFP418, ZFP13, KLF9, FBN1, ZFP429, ZFP560, ZFP595, 4930432O21RIK, ZFP459, ZFP458, ZFP28, ZFP457, AI987944, ZFP101, ZSCAN10, ZFP874, GM5595, ZFP273, ZFP825, ZFP213	213	681	17763	2.44917	0.223004	0.0411814	0.766219
INTERPRO	IPR015880:Zinc finger, C2H2-like	19	1.03093	0.00128039	ZFP418, ZFP13, KLF9, ZFP429, ZFP560, ZFP595, 4930432O21RIK, ZFP459, ZFP458, ZFP28, ZFP457, AI987944, ZFP101, ZSCAN10, ZFP874, GM5595, ZFP273, ZFP825, ZFP213	213	676	17763	2.34392	0.450972	0.0581983	1.81123
SMART	SM00355:ZnF_C2H2	19	1.03093	0.00714404	ZFP418, ZFP13, KLF9, ZFP429, ZFP560, ZFP595, 4930432O21RIK, ZFP459, ZFP458, ZFP28, ZFP457, AI987944, ZFP101, ZSCAN10, ZFP874, GM5595, ZFP273, ZFP825, ZFP213	131	676	9131	1.95909	0.573947	0.192085	7.88924
SP_PIR_KEYWORDS	zinc	35	1.89908	0.00880842	ABLIM1, ZFP418, ZFP13, ZFP560, ZFP459, ZFP458, MMP23, LIN28A, AI987944, ZFP457, ZFP874, XAF1, GM5595, UNK, ZFP273, ZFP213, KLF9, LIMK2, NEIL2, ZFP429, TRIM27, ZFP595, 4930432O21RIK, NR4A3, MID1, ZFP28, TET1, ZFP101, CBLC, CDKN1A, MAN2C1, ZSCAN10, MIB2, ZFP825, ADAMTS5	213	1886	17854	1.55554	0.872731	0.204712	10.7441
SP_PIR_KEYWORDS	nucleus	61	3.30982	0.00952947	AEBP1, ZFP13, NAP1L2, RNGTT, FAM125A, ZFP874, STAG3, GM5595, ZFP273, OXR1, H1F0, ZFP429, 1190002H23RIK, NEIL2, NEIL1, ZFP595, LDB2, 4930432O21RIK, ZFP28, LPIN1, ZSCAN10, FAM120B, CFL1, PDE4DIP, NUP107, ZFP825, ZFP418, IRX1, ZFP560, ZFP459, LIN28A, ZFP458, ZFP457, AI987944, NPM2, POLM, MUS81, BCL3, UNK, XAF1, ZFP213, EIF4ENIF1, KLF9, NXNL1, TRIM27, SYNPO2, NR4A3, TET1, UBP1, ZFP101, STAT3, CBLC, C…	213	3808	17854	1.34273	0.892581	0.199966	11.5747
GOTERM_BP_FAT	GO:0006355~regulation of transcription, DNA-dependent	30	1.62778	0.0105576	ABLIM1, ZFP418, ZFP13, AEBP1, IRX1, ZFP560, ZFP459, LIN28A, ZFP458, AI987944, ZFP457, ZFP874, BCL3, AGRN, GM5595, ZFP273, ZFP213, BMP4, ZFP429, TRIM27, ZFP595, 4930432O21RIK, NR4A3, ZFP28, ZFP101, STAT3, ZSCAN10, IRF7, TCEB3, ZFP825	174	1465	13588	1.59915	0.999997	0.833912	15.7433
GOTERM_BP_FAT	GO:0051252~regulation of RNA metabolic process	30	1.62778	0.0129147	ABLIM1, ZFP418, ZFP13, AEBP1, IRX1, ZFP560, ZFP459, LIN28A, ZFP458, AI987944, ZFP457, ZFP874, BCL3, AGRN, GM5595, ZFP273, ZFP213, BMP4, ZFP429, TRIM27, ZFP595, 4930432O21RIK, NR4A3, ZFP28, ZFP101, STAT3, ZSCAN10, IRF7, TCEB3, ZFP825	174	1488	13588	1.57443	1	0.819145	18.9251
GOTERM_MF_FAT	GO:0008270~zinc ion binding	38	2.06186	0.0191771	ABLIM1, ZFP418, ZFP13, AEBP1, ADAMTSL1, ZFP560, ZFP459, ZFP458, MMP23, LIN28A, AI987944, ZFP457, ZFP874, XAF1, GM5595, UNK, ZFP273, ZFP213, KLF9, LIMK2, NEIL2, ZFP429, TRIM27, ZFP595, NEIL1, 4930432O21RIK, NR4A3, MID1, ZFP28, TET1, ZFP101, CBLC, CDKN1A, MAN2C1, ZSCAN10, MIB2, ZFP825, ADAMTS5	168	2105	13288	1.42785	0.99591	0.457204	22.6314
GOTERM_MF_FAT	GO:0046872~metal ion binding	60	3.25556	0.0431187	ADCY4, FHIT, AEBP1, ZFP13, ARSJ, MMP23, FDFT1, PCDH1, ZFP874, GM5595, ZFP273, LIMK2, NEIL2, ZFP429, NEIL1, ZFP595, MGP, CDHR5, 4930432O21RIK, DLL1, ZFP28, ZSCAN10, MIB2, ADAMTS5, ZFP825, ABLIM1, ZFP418, ADAMTSL1, ZFP560, SFXN4, ZFP459, ZFP458, LIN28A, ZFP457, AI987944, CDH6, FAT4, MUS81, POLM, PKD2, UNK, FBN2, XAF1, THBS2, ZFP213, SCD2, SVEP1, KLF9, FBN1, TRIM27, NR4A3, MID1, TET1, PCDH19, ZFP101…	168	3850	13288	1.23265	0.999996	0.618212	44.2372
GOTERM_MF_FAT	GO:0043169~cation binding	60	3.25556	0.0506436	ADCY4, FHIT, AEBP1, ZFP13, ARSJ, MMP23, FDFT1, PCDH1, ZFP874, GM5595, ZFP273, LIMK2, NEIL2, ZFP429, NEIL1, ZFP595, MGP, CDHR5, 4930432O21RIK, DLL1, ZFP28, ZSCAN10, MIB2, ADAMTS5, ZFP825, ABLIM1, ZFP418, ADAMTSL1, ZFP560, SFXN4, ZFP459, ZFP458, LIN28A, ZFP457, AI987944, CDH6, FAT4, MUS81, POLM, PKD2, UNK, FBN2, XAF1, THBS2, ZFP213, SCD2, SVEP1, KLF9, FBN1, TRIM27, NR4A3, MID1, TET1, PCDH19, ZFP101…	168	3885	13288	1.22155	1	0.651553	49.7762
GOTERM_MF_FAT	GO:0043167~ion binding	60	3.25556	0.0628349	ADCY4, FHIT, AEBP1, ZFP13, ARSJ, MMP23, FDFT1, PCDH1, ZFP874, GM5595, ZFP273, LIMK2, NEIL2, ZFP429, NEIL1, ZFP595, MGP, CDHR5, 4930432O21RIK, DLL1, ZFP28, ZSCAN10, MIB2, ADAMTS5, ZFP825, ABLIM1, ZFP418, ADAMTSL1, ZFP560, SFXN4, ZFP459, ZFP458, LIN28A, ZFP457, AI987944, CDH6, FAT4, MUS81, POLM, PKD2, UNK, FBN2, XAF1, THBS2, ZFP213, SCD2, SVEP1, KLF9, FBN1, TRIM27, NR4A3, MID1, TET1, PCDH19, ZFP101…	168	3934	13288	1.20633	1	0.707325	57.6818
GOTERM_MF_FAT	GO:0046914~transition metal ion binding	42	2.27889	0.0677762	ABLIM1, ZFP418, FHIT, ZFP13, AEBP1, ADAMTSL1, ZFP560, SFXN4, ZFP459, ZFP458, MMP23, LIN28A, AI987944, ZFP457, ZFP874, XAF1, GM5595, UNK, ZFP273, ZFP213, SCD2, KLF9, LIMK2, ZFP429, NEIL2, TRIM27, ZFP595, NEIL1, 4930432O21RIK, NR4A3, MID1, ZFP28, TET1, ZFP101, CYP7B1, CBLC, CDKN1A, MAN2C1, ZSCAN10, MIB2, ZFP825, ADAMTS5	168	2608	13288	1.27377	1	0.712271	60.5449
SP_PIR_KEYWORDS	Transcription	29	1.57352	0.0707528	ZFP418, AEBP1, ZFP560, ZFP459, ZFP458, ZFP457, AI987944, ZFP874, BCL3, GM5595, ZFP273, ZFP213, KLF9, ZFP429, TRIM27, ZFP595, 4930432O21RIK, NR4A3, ZFP28, UBP1, LPIN1, ZFP101, STAT3, ZSCAN10, FAM120B, HNRNPUL1, IRF7, TCEB3, ZFP825	213	1769	17854	1.37412	1	0.613209	61.0431
SP_PIR_KEYWORDS	metal-binding	41	2.22463	0.0725088	ABLIM1, ZFP418, ADCY4, ZFP13, ZFP560, ARSJ, ZFP459, ZFP458, MMP23, LIN28A, AI987944, ZFP457, ZFP874, MUS81, POLM, XAF1, GM5595, UNK, ZFP273, ZFP213, KLF9, LIMK2, ZFP429, NEIL2, TRIM27, ZFP595, 4930432O21RIK, NR4A3, MID1, ZFP28, TET1, ZFP101, CBLC, CYP7B1, CDKN1A, MAN2C1, ZSCAN10, MIB2, PON2, ZFP825, ADAMTS5	213	2682	17854	1.28139	1	0.602704	61.9784
GOTERM_BP_FAT	GO:0045449~regulation of transcription	36	1.95334	0.104063	ABLIM1, ZFP418, ZFP13, AEBP1, IRX1, ZFP560, TLR3, ZFP459, ZFP458, LIN28A, AI987944, ZFP457, ZFP874, BCL3, AGRN, GM5595, ZFP273, ZFP213, BMP4, KLF9, ZFP429, TRIM27, ZFP595, FZD1, 4930432O21RIK, NR4A3, ZFP28, UBP1, ZFP101, STAT3, ZSCAN10, HNRNPUL1, FAM120B, IRF7, TCEB3, ZFP825	174	2227	13588	1.26238	1	0.980602	83.0265
GOTERM_BP_FAT	GO:0006350~transcription	28	1.51926	0.18376	ZFP418, AEBP1, ZFP560, ZFP459, ZFP458, ZFP457, AI987944, ZFP874, BCL3, GM5595, ZFP273, ZFP213, KLF9, ZFP429, TRIM27, ZFP595, 4930432O21RIK, NR4A3, ZFP28, UBP1, ZFP101, STAT3, ZSCAN10, FAM120B, HNRNPUL1, IRF7, TCEB3, ZFP825	174	1772	13588	1.23396	1	0.986336	96.2263

## Sheet: PeaksUpInKO
Supplemental Table S7-Ontology of genes within 30 kb of H3K4me3 peaks that are significantly higher in KO MEFs 1 and 2.
GO analysis performed using DAVID, with FDR < 0.1 cutoff used to define enriched groups.
Annotation Cluster 1	Enrichment Score: 4.006375982216777
Category	Term	Count	%	PValue	Genes	List Total	Pop Hits	Pop Total	Fold Enrichment	Bonferroni	Benjamini	FDR
SP_PIR_KEYWORDS	kinase	22	13.253	3.4501e-07	CHKA, RET, CDK18, MADD, MET, PINK1, PRKCH, MARK4, PLAUR, CAMKK2, MAST3, MAP3K6, PNKP, PDPK1, SPEG, DYRK1A, CDK12, BMP2K, TSSK2, CSK, TSSK3, PIK3R2	148	707	17854	3.75385	6.20999e-05	6.20999e-05	0.000424965
INTERPRO	IPR017441:Protein kinase, ATP binding site	17	10.241	7.85223e-07	RET, CDK18, MET, PINK1, PRKCH, MARK4, CAMKK2, MAST3, MAP3K6, PDPK1, SPEG, DYRK1A, CDK12, BMP2K, TSSK2, CSK, TSSK3	140	467	17763	4.61871	0.000255165	0.000255165	0.00106209
GOTERM_BP_FAT	GO:0016310~phosphorylation	21	12.6506	9.31388e-07	RET, CDK18, MVD, MADD, MET, PINK1, PRKCH, MARK4, CAMKK2, MAST3, ATP6V0C, MAP3K6, PDPK1, IL12RB1, SPEG, DYRK1A, CDK12, BMP2K, TSSK2, CSK, TSSK3	110	718	13588	3.61291	0.000808119	0.000808119	0.00144499
INTERPRO	IPR000719:Protein kinase, core	17	10.241	1.51277e-06	RET, CDK18, MET, PINK1, PRKCH, MARK4, CAMKK2, MAST3, MAP3K6, PDPK1, SPEG, DYRK1A, CDK12, BMP2K, TSSK2, CSK, TSSK3	140	491	17763	4.39294	0.00049153	0.000245795	0.00204616
GOTERM_BP_FAT	GO:0006468~protein amino acid phosphorylation	19	11.4458	3.07817e-06	RET, CDK18, MADD, MET, PINK1, PRKCH, MARK4, CAMKK2, MAST3, MAP3K6, PDPK1, IL12RB1, SPEG, DYRK1A, CDK12, BMP2K, TSSK2, CSK, TSSK3	110	640	13588	3.66722	0.00266829	0.00133504	0.00477553
GOTERM_BP_FAT	GO:0006796~phosphate metabolic process	22	13.253	4.37923e-06	RET, CDK18, MVD, MADD, MET, PRKCH, PINK1, MARK4, CAMKK2, MAST3, ATP6V0C, MAP3K6, PDPK1, IL12RB1, SPEG, DUSP15, DYRK1A, CDK12, BMP2K, TSSK2, CSK, TSSK3	110	866	13588	3.13811	0.00379396	0.00126626	0.00679394
GOTERM_BP_FAT	GO:0006793~phosphorus metabolic process	22	13.253	4.37923e-06	RET, CDK18, MVD, MADD, MET, PRKCH, PINK1, MARK4, CAMKK2, MAST3, ATP6V0C, MAP3K6, PDPK1, IL12RB1, SPEG, DUSP15, DYRK1A, CDK12, BMP2K, TSSK2, CSK, TSSK3	110	866	13588	3.13811	0.00379396	0.00126626	0.00679394
INTERPRO	IPR008271:Serine/threonine protein kinase, active site	14	8.43373	5.12063e-06	CDK18, PINK1, PRKCH, MARK4, CAMKK2, MAST3, MAP3K6, PDPK1, SPEG, DYRK1A, BMP2K, CDK12, TSSK2, TSSK3	140	360	17763	4.93417	0.00166283	0.000554583	0.00692596
UP_SEQ_FEATURE	binding site:ATP	18	10.8434	6.69294e-06	CHKA, RET, CDK18, MET, PINK1, PRKCH, MARK4, CAMKK2, MAST3, MAP3K6, PDPK1, SPEG, DYRK1A, CDK12, BMP2K, TSSK2, CSK, TSSK3	143	545	16021	3.70024	0.00322748	0.00161505	0.0095908
INTERPRO	IPR002290:Serine/threonine protein kinase	12	7.22892	7.67473e-06	MAST3, MAP3K6, PDPK1, CDK18, SPEG, DYRK1A, CDK12, PRKCH, TSSK2, TSSK3, MARK4, CAMKK2	140	265	17763	5.74544	0.00249119	0.00062338	0.0103804
INTERPRO	IPR017442:Serine/threonine protein kinase-related	14	8.43373	7.72579e-06	CDK18, PINK1, PRKCH, MARK4, CAMKK2, MAST3, MAP3K6, PDPK1, SPEG, DYRK1A, BMP2K, CDK12, TSSK2, TSSK3	140	374	17763	4.74947	0.00250774	0.000502052	0.0104494
GOTERM_MF_FAT	GO:0004672~protein kinase activity	17	10.241	1.62719e-05	RET, CDK18, MET, PINK1, PRKCH, MARK4, CAMKK2, MAST3, MAP3K6, PDPK1, SPEG, DYRK1A, CDK12, BMP2K, TSSK2, CSK, TSSK3	108	583	13288	3.5877	0.0043352	0.00216995	0.0213553
SP_PIR_KEYWORDS	serine/threonine-protein kinase	14	8.43373	1.77819e-05	CDK18, PINK1, PRKCH, MARK4, CAMKK2, MAST3, MAP3K6, PDPK1, SPEG, DYRK1A, BMP2K, CDK12, TSSK2, TSSK3	148	384	17854	4.39816	0.00319565	0.00106635	0.0219006
UP_SEQ_FEATURE	domain:Protein kinase	16	9.63855	2.146e-05	RET, CDK18, MET, PINK1, PRKCH, MARK4, CAMKK2, MAST3, MAP3K6, PDPK1, DYRK1A, CDK12, BMP2K, TSSK2, CSK, TSSK3	143	476	16021	3.76588	0.0103117	0.00344913	0.0307485
GOTERM_MF_FAT	GO:0004674~protein serine/threonine kinase activity	14	8.43373	3.26231e-05	CDK18, PINK1, PRKCH, MARK4, CAMKK2, MAST3, MAP3K6, PDPK1, SPEG, DYRK1A, BMP2K, CDK12, TSSK2, TSSK3	108	421	13288	4.09149	0.00867269	0.00289929	0.0428105
SMART	SM00220:S_TKc	12	7.22892	4.91151e-05	MAST3, MAP3K6, PDPK1, CDK18, SPEG, DYRK1A, CDK12, PRKCH, TSSK2, TSSK3, MARK4, CAMKK2	90	265	9131	4.59421	0.00416619	0.00416619	0.052829
UP_SEQ_FEATURE	active site:Proton acceptor	18	10.8434	7.91184e-05	RET, CDK18, MET, PINK1, PRKCH, MARK4, CAMKK2, MAST3, MAP3K6, PDPK1, SPEG, DYRK1A, TXNRD3, CDK12, BMP2K, TSSK2, CSK, TSSK3	143	662	16021	3.04627	0.0374947	0.00950843	0.11332
UP_SEQ_FEATURE	nucleotide phosphate-binding region:ATP	20	12.0482	0.00041363	CHKA, RET, CDK18, MET, PRKCH, PINK1, MARK4, CAMKK2, MAST3, MAP3K6, PNKP, PDPK1, DDX3X, SPEG, DYRK1A, CDK12, BMP2K, TSSK2, CSK, TSSK3	143	907	16021	2.47045	0.181126	0.0391769	0.591116
SP_PIR_KEYWORDS	transferase	24	14.4578	0.00094754	CHKA, RET, CDK18, GATM, MET, PRKCH, PINK1, MARK4, CAMKK2, MAST3, MAP3K6, PNKP, PDPK1, SPEG, DYRK1A, CDK12, BMP2K, POLN, TSSK2, CSK, TSSK3, DDOST, ALG12, CLOCK	148	1385	17854	2.09043	0.156873	0.0211039	1.16089
SP_PIR_KEYWORDS	atp-binding	22	13.253	0.0019908	CHKA, RET, CDK18, MVD, MET, PRKCH, PINK1, MARK4, CAMKK2, MAST3, MAP3K6, PNKP, PDPK1, DDX3X, SPEG, ATP9A, DYRK1A, CDK12, BMP2K, TSSK2, CSK, TSSK3	148	1287	17854	2.06214	0.301417	0.0294494	2.42473
GOTERM_MF_FAT	GO:0000166~nucleotide binding	30	18.0723	0.00345888	FUS, TUFM, CHKA, CDK18, MVD, PINK1, CAMKK2, MAP3K6, PDPK1, DDX3X, SPEG, RAVER2, CDK12, PTBP2, CSK, IRGC1, ADSSL1, RET, HNRNPA2B1, MET, PRKCH, MARK4, MAST3, PNKP, ATP9A, DYRK1A, TXNRD3, BMP2K, TSSK2, TSSK3	108	2183	13288	1.69084	0.603517	0.168916	4.4459
SP_PIR_KEYWORDS	nucleotide-binding	25	15.0602	0.00366902	TUFM, CHKA, CDK18, MVD, PINK1, CAMKK2, MAP3K6, PDPK1, DDX3X, SPEG, CDK12, CSK, IRGC1, ADSSL1, RET, MET, PRKCH, MARK4, MAST3, PNKP, ATP9A, DYRK1A, BMP2K, TSSK2, TSSK3	148	1631	17854	1.8491	0.483995	0.0496218	4.42666
GOTERM_MF_FAT	GO:0030554~adenyl nucleotide binding	23	13.8554	0.00490139	CHKA, RET, CDK18, MVD, MET, PRKCH, PINK1, MARK4, CAMKK2, MAST3, MAP3K6, PNKP, PDPK1, DDX3X, SPEG, ATP9A, DYRK1A, TXNRD3, CDK12, BMP2K, TSSK2, CSK, TSSK3	108	1535	13288	1.84355	0.730689	0.196396	6.24551
GOTERM_MF_FAT	GO:0005524~ATP binding	22	13.253	0.00506785	CHKA, RET, CDK18, MVD, MET, PRKCH, PINK1, MARK4, CAMKK2, MAST3, MAP3K6, PNKP, PDPK1, DDX3X, SPEG, ATP9A, DYRK1A, CDK12, BMP2K, TSSK2, CSK, TSSK3	108	1443	13288	1.87582	0.742454	0.176172	6.45114
GOTERM_MF_FAT	GO:0001883~purine nucleoside binding	23	13.8554	0.00541778	CHKA, RET, CDK18, MVD, MET, PRKCH, PINK1, MARK4, CAMKK2, MAST3, MAP3K6, PNKP, PDPK1, DDX3X, SPEG, ATP9A, DYRK1A, TXNRD3, CDK12, BMP2K, TSSK2, CSK, TSSK3	108	1548	13288	1.82807	0.765542	0.165823	6.88208
GOTERM_MF_FAT	GO:0032559~adenyl ribonucleotide binding	22	13.253	0.00579554	CHKA, RET, CDK18, MVD, MET, PRKCH, PINK1, MARK4, CAMKK2, MAST3, MAP3K6, PNKP, PDPK1, DDX3X, SPEG, ATP9A, DYRK1A, CDK12, BMP2K, TSSK2, CSK, TSSK3	108	1460	13288	1.85398	0.788157	0.158387	7.34523
GOTERM_MF_FAT	GO:0001882~nucleoside binding	23	13.8554	0.00584529	CHKA, RET, CDK18, MVD, MET, PRKCH, PINK1, MARK4, CAMKK2, MAST3, MAP3K6, PNKP, PDPK1, DDX3X, SPEG, ATP9A, DYRK1A, TXNRD3, CDK12, BMP2K, TSSK2, CSK, TSSK3	108	1558	13288	1.81634	0.790969	0.144892	7.40607
GOTERM_MF_FAT	GO:0017076~purine nucleotide binding	26	15.6627	0.00653574	TUFM, CHKA, CDK18, MVD, PINK1, CAMKK2, MAP3K6, PDPK1, DDX3X, SPEG, CDK12, CSK, IRGC1, ADSSL1, RET, MET, PRKCH, MARK4, MAST3, PNKP, ATP9A, DYRK1A, BMP2K, TXNRD3, TSSK2, TSSK3	108	1871	13288	1.70976	0.82636	0.147141	8.24658
GOTERM_MF_FAT	GO:0032555~purine ribonucleotide binding	25	15.0602	0.00778048	TUFM, CHKA, CDK18, MVD, PINK1, CAMKK2, MAP3K6, PDPK1, DDX3X, SPEG, CDK12, CSK, IRGC1, ADSSL1, RET, MET, PRKCH, MARK4, MAST3, PNKP, ATP9A, DYRK1A, BMP2K, TSSK2, TSSK3	108	1796	13288	1.71265	0.875756	0.159529	9.74406
GOTERM_MF_FAT	GO:0032553~ribonucleotide binding	25	15.0602	0.00778048	TUFM, CHKA, CDK18, MVD, PINK1, CAMKK2, MAP3K6, PDPK1, DDX3X, SPEG, CDK12, CSK, IRGC1, ADSSL1, RET, MET, PRKCH, MARK4, MAST3, PNKP, ATP9A, DYRK1A, BMP2K, TSSK2, TSSK3	108	1796	13288	1.71265	0.875756	0.159529	9.74406
Annotation Cluster 2	Enrichment Score: 3.1674861737578257
Category	Term	Count	%	PValue	Genes	List Total	Pop Hits	Pop Total	Fold Enrichment	Bonferroni	Benjamini	FDR
GOTERM_MF_FAT	GO:0003677~DNA binding	34	20.4819	2.1331e-06	ZMAT1, FUS, HMGB1, HMGB3, ELF2, LMO2, GPBP1, PPARG, GLIS1, CBX2, NR3C1, ARID2, FOXS1, BATF, FBXL19, DDX3X, TSC22D4, ZFP664, POLN, KDM5B, NR1H3, HNRNPA2B1, ARID1A, GSC2, C130039O16RIK, MXD4, SNAI3, SALL4, UBTF, HDAC1, ZFP800, CLOCK, AHDC1, MED1	108	1781	13288	2.34883	0.000569376	0.000569376	0.00279973
SP_PIR_KEYWORDS	transcription regulation	28	16.8675	0.000142718	PTOV1, ELF2, GPBP1, GLIS1, PPARG, MED25, CBX3, CBX2, NR3C1, CBX8, FOXS1, BATF, TSC22D4, ZFP664, MKL1, KDM5B, NR1H3, ARID1A, PHF12, ATXN7L3, MXD4, SNAI3, SALL4, HDAC1, UBTF, ZFP800, CLOCK, MED1	148	1546	17854	2.18485	0.0253639	0.00640219	0.175651
SP_PIR_KEYWORDS	dna-binding	26	15.6627	0.000194168	FUS, ZMAT1, HMGB1, ELF2, HMGB3, GPBP1, GLIS1, PPARG, CBX2, NR3C1, FOXS1, BATF, DDX3X, ZFP664, POLN, NR1H3, ARID1A, GSC2, MXD4, SNAI3, SALL4, UBTF, ZFP800, CLOCK, MED1, AHDC1	148	1404	17854	2.23398	0.0343499	0.00696637	0.238904
SP_PIR_KEYWORDS	nucleus	51	30.7229	0.000245632	ZMAT1, ELF2, LMO2, GPBP1, PPARG, MED25, CBX3, CBX2, CBX8, DGCR14, FOXS1, BATF, RAVER2, CDK12, PTBP2, MKL1, KDM5B, HNRNPA2B1, ARID1A, MXD4, PNKP, AA467197, TXNRD3, BMP2K, CLOCK, MED1, FUS, SIVA1, HMGB1, PTOV1, HMGB3, GLIS1, NR3C1, DDX3X, TSC22D4, SPEG, UBASH3B, ZFP664, POLN, SH2B1, NR1H3, GSC2, PHF12, ATXN7L3, ATXN1, SNAI3, SALL4, UBTF, HDAC1, DYRK1A, ZFP800	148	3808	17854	1.61565	0.0432557	0.00734277	0.302136
GOTERM_MF_FAT	GO:0030528~transcription regulator activity	22	13.253	0.000549355	FUS, ELF2, GPBP1, PPARG, GLIS1, CBX3, PHF12, NR3C1, GSC2, ARID2, ATXN7L3, MXD4, FOXS1, BATF, ATXN1, SNAI3, HDAC1, TSC22D4, MKL1, CLOCK, MED1, NR1H3	108	1206	13288	2.24446	0.136463	0.036015	0.718651
GOTERM_BP_FAT	GO:0045449~regulation of transcription	32	19.2771	0.00106488	FUS, HMGB1, PTOV1, ELF2, GPBP1, PPARG, GLIS1, MED25, CBX3, CBX2, NR3C1, CBX8, ARID2, FOXS1, BATF, TSC22D4, ZFP664, MKL1, KDM5B, NR1H3, PHF12, GSC2, ATXN7L3, MXD4, ATXN1, SNAI3, SALL4, UBTF, HDAC1, ZFP800, CLOCK, MED1	110	2227	13588	1.77498	0.603391	0.109169	1.6394
GOTERM_BP_FAT	GO:0006355~regulation of transcription, DNA-dependent	24	14.4578	0.00117023	FUS, HMGB1, ELF2, GPBP1, PPARG, GLIS1, CBX3, CBX2, PHF12, NR3C1, GSC2, CBX8, ARID2, ATXN7L3, FOXS1, BATF, ATXN1, SNAI3, SALL4, HDAC1, TSC22D4, CLOCK, MED1, NR1H3	110	1465	13588	2.02365	0.638087	0.0966408	1.80021
SP_PIR_KEYWORDS	Transcription	28	16.8675	0.00118175	PTOV1, ELF2, GPBP1, GLIS1, PPARG, MED25, CBX3, CBX2, NR3C1, CBX8, FOXS1, BATF, TSC22D4, ZFP664, MKL1, KDM5B, NR1H3, ARID1A, PHF12, ATXN7L3, MXD4, SNAI3, SALL4, HDAC1, UBTF, ZFP800, CLOCK, MED1	148	1769	17854	1.90943	0.191715	0.0210592	1.44593
GOTERM_BP_FAT	GO:0006350~transcription	27	16.2651	0.00142994	PTOV1, ELF2, GPBP1, GLIS1, PPARG, MED25, CBX3, CBX2, NR3C1, CBX8, FOXS1, BATF, TSC22D4, ZFP664, MKL1, KDM5B, NR1H3, PHF12, ATXN7L3, MXD4, SNAI3, SALL4, HDAC1, UBTF, ZFP800, CLOCK, MED1	110	1772	13588	1.88219	0.711215	0.0911217	2.1956
GOTERM_BP_FAT	GO:0051252~regulation of RNA metabolic process	24	14.4578	0.00144253	FUS, HMGB1, ELF2, GPBP1, PPARG, GLIS1, CBX3, CBX2, PHF12, NR3C1, GSC2, CBX8, ARID2, ATXN7L3, FOXS1, BATF, ATXN1, SNAI3, SALL4, HDAC1, TSC22D4, CLOCK, MED1, NR1H3	110	1488	13588	1.99238	0.714359	0.085613	2.21474
SP_PIR_KEYWORDS	repressor	11	6.62651	0.00150477	BATF, SNAI3, HDAC1, TSC22D4, GLIS1, CBX3, CBX2, PHF12, CBX8, MXD4, FOXS1	148	391	17854	3.39383	0.237431	0.0243409	1.8378
GOTERM_BP_FAT	GO:0006357~regulation of transcription from RNA polymerase II promoter	13	7.83133	0.00382493	FUS, HMGB1, ELF2, GLIS1, PPARG, CBX2, GSC2, ARID2, ATXN1, SALL4, HDAC1, CLOCK, MED1	110	616	13588	2.60691	0.964078	0.124584	5.77228
GOTERM_MF_FAT	GO:0003700~transcription factor activity	12	7.22892	0.0476697	BATF, SNAI3, ELF2, HDAC1, GPBP1, TSC22D4, PPARG, GSC2, NR3C1, CLOCK, FOXS1, NR1H3	108	776	13288	1.90263	0.999998	0.557393	47.328
