# Supplementary material for: Endogenous mammalian histone H3.3 exhibits chromatin-related functions during development
Source: Epigenetics Chromatin. 2013 Apr 9;6:7. doi: 10.1186/1756-8935-6-7 (PMC3635903; doi:10.1186/1756-8935-6-7)
Supplement: Additional file 16: Table S8 — Antibody list. [file 1756-8935-6-7-S16.xls]

## Sheet: Ab Supp Fig
Supplemental Table S8- Antibody list
	Antibodies and Dilutions for MEF ICC/IF
Antibody	Source	Catalog Number	Dilution	Special Notes
anti-CREST (human)	Gift	n/a	1:100	Gift from Dr. Ken Kaplan (UC Davis).
A488-TelC PNA	AlexaFluor 488 Tel-C PNA probe, Panagene	F1014	1:100	Gift from Dr. Lifeng Xu (UC Davis).
anti-CENP-A	anti-CENPA rabbit monoclonal IgG, Cell Signaling	C51A7	1:100
anti-H3K4me3	anti-Histone H3K4me3 rabbit monoclonal IgG, Millipore	04-745	1:200
anti-H3.3	anti-Histone H3.3 mouse monoclonal IgG, Abnova	H00003021-M01	1:80
anti-Human FITC	anti-Human IgG (Fc-specific)-FITC, Sigma	F9512	1:200	Gift from Dr. Ken Kaplan (UC Davis).
anti-Mouse A488	anti-Mouse IgG (H+L) AlexaFluor 488, Invitrogen	A21202	1:500
anti-Rabbit A488	anti-Rabbit IgG (H+L) AlexaFluor 488, Invitrogen	A11008	1:500
anti-Rabbit A546	anti-Rabbit IgG (H+L) AlexaFluor546, Invitrogen	A11010	1:500
	Antibodies and Dilutions for Immunoblots
Antibody	Source	Catalog Number	Dilution	Special Notes
anti-H2A	anti-Histone H2A rabbit polyclonal IgG, Abcam	ab18975	1:250	2 hr at RT (all antibodies for WB unless otherwise indicated)
anti-H3K9Ac	anti-Histone H3K9Ac rabbit polyclonal IgG, Upstate	06-942	1:300
anti-H3	anti-Histone H3 mouse monoclonal IgG1, Upstate	05-499	1:2000
anti-H3K4me3	anti-Histone H3K4me3 rabbit monoclonal IgG, Millipore	04-745	1:3000
anti-H2B	anti-Histone H2B rabbit monoclonal IgG, Abcam	ab52599	1:250
anti-H4Ac	anti-Histone H4Ac rabbit polyclonal, Upstate	06-866	1:5000
anti-H4	anti-Histone H4 rabbit IgG, Upstate	07-108	1:2000
anti-H3pS10	anti-Histone H3-phosphoserine10 (pS10) rabbit polyclonal, Millipore	06-570	1:1000	O/N at 4°C
anti-beta actin	anti-beta actin mouse monoclonal IgG1, Sigma	A1978	1:8000	2 hr at RT or O/N at 4°C
anti-H3K9me3	anti-Histone H3K9me3 rabbit polyclonal, Abcam	ab8898	1:1000	O/N at 4°C
anti-CENP-A	anti-CENPA rabbit monoclonal IgG, Cell Signaling	C51A7	1:1000	O/N at 4°C
anti-H3.3	anti-Histone H3.3 mouse monoclonal IgG, Abnova	H00003021-M01	1:50	O/N at 4°C
anti-H3.3pS31	anti-Histone H3.3 phospho-S31 rabbit monoclonal IgG1, Abcam	ab92628	1:1000	in 5% BSA/TBST, O/N at 4°C
anti-Mouse HRP	anti-mouse IgG (H+L) HRP, Jackson Laboratories	115-035-003
anti-Rabbit HRP	anti-rabbit IgG (H+L) HRP, Jackson Laboratories	111-035-003
